# Supplementary material for: Unscented Kalman Filter-Trained Neural Networks for Slip Model Prediction
Source: PLoS One. 2016 Jul 28;11(7):e0158492. doi: 10.1371/journal.pone.0158492 (PMC4965072; doi:10.1371/journal.pone.0158492)
Supplement: S1 Table — Column description: Xr, Yr: the desired positions in X-axis and Y-axis. X no SP: the actual position without slip prediction in X-axis. Y no SP: the actual position without slip prediction in Y-axis. xe no SP: the position error without slip prediction in vx-axis. ye no SP: the position error without slip prediction in vy-axis. Noise: the white noise with low level. X with SP: the actual position with slip prediction in X-axis. Y with SP: the actual position with slip prediction in Y-axis. xe with SP: the position error with slip prediction in vx-axis. ye with SP: the position error with slip prediction in vy-axis. (XLS) [file pone.0158492.s001.xls]

## Sheet: Sheet1
Xr	Yr	X no SP	Y no SP	xe no SP	ye no SP	Noise	X with SP	Y with SP	xe with SP	ye with SP
0	0	0	0	-0.0713037	-6.93889e-18	0.0504193	0	0	-0.00713037	-4.33681e-19
0.000111744	0.000335231	0.000200949	0.000200981	-0.0712718	0.000169311	0.0504193	0.000200944	0.000200973	-0.00712747	0.000144547
0.000670461	0.00201138	0.00120563	0.00120679	-0.0711123	0.00101625	0.0504193	0.00120546	0.00120651	-0.00711264	0.000866743
0.00346405	0.0103921	0.00622694	0.00625984	-0.0703078	0.00525872	0.0504193	0.00622253	0.00625206	-0.00703004	0.00446319
0.017432	0.0522933	0.0312159	0.0322965	-0.0659448	0.0264361	0.0504193	0.0311198	0.0320514	-0.00629905	0.0219507
0.05	0.149938	0.0870301	0.100828	-0.450778	0.142386	0.337525	0.0949337	0.109025	-0.0399659	0.0681579
0.1	0.2995	0.102992	0.185526	0.195828	-0.175991	-0.121259	0.163062	0.242395	0.0497304	0.0701026
0.15	0.448314	0.10672	0.375048	-0.138788	0.108128	0.181772	0.200181	0.404176	0.0155482	0.0714501
0.2	0.596008	0.117491	0.503041	0.0614203	-0.0589935	0.0277462	0.211831	0.558238	0.0345957	0.015529
0.25	0.742212	0.128506	0.663815	0.166372	-0.14552	-0.054856	0.219398	0.712766	0.0380648	-0.0327666
0.3	0.886561	0.199986	0.835049	0.274314	-0.103298	-0.13008	0.246192	0.868389	0.0470235	-0.0567926
0.35	1.02869	0.315253	0.992306	0.0227334	-0.00121275	0.01949	0.299949	1.01884	0.026946	-0.0406214
0.4	1.16826	0.402416	1.10931	-0.0651315	0.0577298	0.0816124	0.368699	1.15465	0.0159213	-0.0176529
0.45	1.3049	0.462842	1.22834	0.021682	0.0596203	0.0356546	0.440119	1.28266	0.0193956	0.00348982
0.5	1.43828	0.50323	1.36913	-0.0193467	0.0730606	0.0722837	0.507588	1.41083	0.0115766	0.0222304
0.55	1.56806	0.522435	1.50057	-0.00655098	0.0422574	0.0702385	0.565444	1.5395	0.0114986	0.0289235
0.6	1.69393	0.532064	1.62839	0.0918639	-0.0804605	-0.0196037	0.613089	1.66858	0.0223223	0.0192619
0.65	1.81556	0.562822	1.77248	-0.156257	0.0411641	0.177242	0.654897	1.79716	-0.00624567	0.0217527
0.7	1.93265	0.591295	1.86675	0.180691	-0.14048	-0.0731124	0.691975	1.9171	0.0263514	-0.00797657
0.75	2.04492	0.655756	2.01149	0.491026	-0.160584	-0.300201	0.73262	2.0376	0.0515592	-0.0313458
0.8	2.15207	0.785038	2.17243	0.304525	-0.0349298	-0.21872	0.783091	2.15496	0.034055	-0.0265439
0.85	2.25384	0.898386	2.28988	-0.421948	0.0159006	0.256298	0.839433	2.2605	-0.0354915	-0.00313183
0.9	2.34998	0.91744	2.3115	0.104836	0.0271591	-0.0607677	0.89127	2.34808	0.0144804	-0.00855468
0.95	2.44025	0.989846	2.40893	0.191844	0.0175019	-0.135752	0.947428	2.43761	0.0223933	-0.00471063
1	2.52441	1.06516	2.5179	0.133489	0.0262016	-0.118592	1.00416	2.52216	0.01599	0.00169373
1.05	2.60227	1.13004	2.61496	0.0915651	0.0298093	-0.105546	1.05932	2.5999	0.0111778	0.00660118
1.1	2.67362	1.18677	2.70177	0.0235413	0.0374051	-0.0682927	1.1126	2.67132	0.00374232	0.0101375
1.15	2.73829	1.23342	2.77371	0.0209817	0.0302551	-0.0695075	1.16364	2.736	0.00293903	0.0110255
1.2	2.79612	1.27757	2.83995	-0.0380487	0.031257	-0.0302399	1.21339	2.79469	-0.00353883	0.0107134
1.25	2.84695	1.31451	2.89155	-0.369666	0.0665765	0.210858	1.26153	2.84633	-0.0374724	0.00884162
1.3	2.89067	1.31331	2.88995	-0.0221453	0.0128642	0.0104039	1.30478	2.88724	-0.00279721	0.00563233
1.35	2.92717	1.34961	2.93272	-0.259477	0.00326294	0.180885	1.35253	2.92567	-0.0264379	-0.00121591
1.4	2.95635	1.35671	2.93921	-0.108522	-0.0307069	0.108885	1.39701	2.95462	-0.0113984	-0.00403532
1.45	2.97814	1.38556	2.9584	0.00170923	-0.0324732	0.0474847	1.44414	2.97772	-0.000613599	-0.00442517
1.5	2.99248	1.43368	2.97922	0.171827	0.0446994	-0.0829179	1.49344	2.99404	0.0160499	0.0028932
1.55	2.99935	1.51153	3.00063	0.11477	0.0399769	-0.0650097	1.54591	3.0034	0.0107865	0.0013461
1.6	2.99872	1.58027	3.01169	0.0547404	0.0148359	-0.0332427	1.59779	3.00489	0.00566227	-0.00257786
1.65	2.9906	1.63972	3.01344	0.181703	0.163147	-0.178161	1.64908	2.99851	0.0164056	0.0134143
1.7	2.97499	1.72331	3.0104	-0.315852	-0.349162	0.303514	1.70232	2.98413	-0.0182844	-0.0478788
1.75	2.95196	1.73979	3.00168	0.00594715	-0.229468	0.13977	1.7503	2.96272	-0.000424271	-0.0285586
1.8	2.92154	1.78432	2.95479	0.0105224	0.127475	-0.0958545	1.7994	2.93043	0.00767968	0.00671975
1.85	2.88383	1.82184	2.9042	0.0142052	0.203394	-0.138223	1.84853	2.88957	0.00595266	0.0162406
1.9	2.8389	1.87355	2.85252	0.0319725	0.036488	-0.0214348	1.89777	2.84242	0.00405306	0.00214201
1.95	2.78688	1.9326	2.80233	0.0132994	-0.1507	0.106679	1.94722	2.78891	0.00441874	-0.0142838
2	2.72789	1.9864	2.73859	0.00433882	0.0584029	-0.0381347	1.99603	2.72782	0.00150365	0.00856925
2.05	2.66209	2.03278	2.66911	-0.0275265	0.263843	-0.182083	2.04409	2.66034	-0.0027438	0.0311828
2.1	2.58963	2.09833	2.60812	0.0511096	0.163442	-0.129081	2.09416	2.5885	-0.000669721	0.0234149
2.15	2.5107	2.18022	2.56621	-0.00423604	-0.0576844	-0.0039696	2.14779	2.51227	0.00246187	0.00145577
2.2	2.42549	2.25492	2.52352	-0.0173108	-0.341596	0.164419	2.20297	2.43	0.00718478	-0.0276495
2.25	2.33422	2.31519	2.42003	0.0647634	-0.0735098	-0.00699827	2.25569	2.33857	0.000947704	-0.00611468
2.3	2.23712	2.33268	2.30547	0.180262	-0.183362	0.130425	2.30425	2.24055	0.00746671	-0.0226836
2.35	2.13442	2.32659	2.16901	-0.0539792	0.0899829	-0.07389	2.35029	2.13454	-0.00412054	0.0092852
2.4	2.02639	2.32709	2.06856	0.0508404	0.0690478	-0.0037429	2.39487	2.0251	0.000583454	0.00571889
2.45	1.91329	2.36175	1.94083	0.0682949	0.0476033	0.0196929	2.44271	1.91098	0.00174898	0.00503439
2.5	1.79542	2.41795	1.8118	-0.0546365	0.376744	-0.23181	2.49254	1.79268	-0.0119964	0.0382983
2.55	1.67305	2.51828	1.73206	0.255919	0.357453	-0.321178	2.54778	1.67496	-0.0111753	0.0443477
2.6	1.5465	2.63103	1.7275	-0.119162	-0.223342	0.0565217	2.61317	1.55916	0.00593366	-0.0255826
2.65	1.41609	2.70733	1.68942	0.156373	-0.200371	-0.0216744	2.67829	1.43526	0.00486481	-0.0307897
2.7	1.28214	2.7897	1.5338	0.335678	-0.354701	0.165015	2.73009	1.30084	0.018901	-0.0552529
2.75	1.14498	2.77438	1.32706	0.17052	0.0327969	-0.00910331	2.76636	1.15621	0.00728937	-0.0170915
2.8	1.00496	2.74731	1.16857	0.101943	0.114024	-0.0561077	2.79305	1.01057	0.0023447	0.0123426
2.85	0.862434	2.77129	1.00137	0.107924	0.127221	-0.0756532	2.82651	0.863779	0.00216781	0.0315975
2.9	0.717748	2.8505	0.84715	0.158746	-0.160372	0.0921785	2.87454	0.717832	0.0145224	0.0118139
2.95	0.571268	2.91819	0.672668	0.161998	-0.0706259	0.0709379	2.93245	0.571639	0.0108268	0.00692037
3	0.42336	2.93979	0.491253	0.18423	-0.0757721	0.121611	2.99136	0.425198	0.0117103	-0.00843894
3.05	0.274394	2.94279	0.307581	0.311712	-0.166554	0.276855	3.04705	0.276074	0.0195928	-0.0330211
3.1	0.124742	2.91264	0.110148	0.0478846	0.114302	0.0862413	3.09263	0.121229	0.00465707	-0.00245138
3.15	-0.0252217	2.91554	-0.0517673	-0.148913	0.526331	-0.242044	3.13211	-0.0323102	-0.0191783	0.048823
3.2	-0.175122	3.04142	-0.134274	0.142915	-0.0515183	0.0189091	3.18455	-0.178112	0.0045313	0.0128259
3.25	-0.324585	3.1506	-0.164653	0.0715266	-0.382164	0.212158	3.2495	-0.321729	0.013519	-0.0287357
3.3	-0.473237	3.24024	-0.331795	0.0221141	0.199491	-0.140949	3.3066	-0.470458	-0.0084577	0.0106173
3.35	-0.620706	3.3069	-0.483806	0.1336	-0.0461551	-0.0034304	3.35677	-0.616272	0.00165002	-0.00743346
3.4	-0.766623	3.40079	-0.630956	0.0272506	0.222793	-0.211901	3.40786	-0.762134	-0.0115613	0.0179706
3.45	-0.910625	3.50386	-0.742835	0.038025	-0.242443	0.0530883	3.45997	-0.903188	0.00617382	-0.0189127
3.5	-1.05235	3.59029	-0.88183	0.0943303	-0.0455014	-0.0681545	3.51196	-1.04545	-0.00154433	-0.00490568
3.55	-1.19144	3.62212	-1.04219	-0.0447062	0.157932	-0.220156	3.55851	-1.1854	-0.0108665	0.01787
3.6	-1.32756	3.67949	-1.17156	0.0932094	-0.26797	0.0791899	3.60803	-1.31966	0.00870002	-0.0207123
3.65	-1.46036	3.72862	-1.33355	0.417975	-0.390756	0.30116	3.65821	-1.45415	0.0218155	-0.0480903
3.7	-1.58951	3.66926	-1.5258	0.165441	0.0154005	0.0910984	3.69763	-1.5908	0.00600794	-0.00839086
3.75	-1.71468	3.62364	-1.64719	0.00604434	0.156935	-0.0247652	3.73086	-1.72136	-0.00310032	0.023267
3.8	-1.83557	3.62849	-1.77598	0.402447	-0.394362	0.437258	3.77131	-1.84495	0.0266626	-0.0263626
3.85	-1.95188	3.62061	-1.9788	-0.193335	0.287014	-0.0946222	3.81594	-1.96841	-0.0104175	0.0496161
3.9	-2.0633	3.64854	-2.08023	0.168699	-0.0107893	0.15738	3.86357	-2.07937	0.00921633	0.0185262
3.95	-2.16956	3.73471	-2.19797	0.12657	0.0425489	0.108287	3.92086	-2.18361	0.00637351	0.0174614
4	-2.27041	3.81491	-2.30512	0.105152	0.0162507	0.107093	3.97971	-2.2805	0.00564643	0.00776814
4.05	-2.36558	3.89318	-2.40199	0.0722793	0.129064	0.011083	4.03854	-2.37117	0.00196799	0.0111094
4.1	-2.45483	3.97448	-2.48096	0.113072	0.367859	-0.191724	4.09639	-2.4555	-0.00303948	0.0300584
4.15	-2.53795	4.07996	-2.52223	-0.0107034	-0.113723	0.0956067	4.15468	-2.53181	0.00314027	-0.0209622
4.2	-2.61473	4.14704	-2.54154	0.0619383	-0.0880815	0.03254	4.21211	-2.6034	0.00197742	-0.021092
4.25	-2.68497	4.22598	-2.58546	0.129175	0.207124	-0.19892	4.26546	-2.67148	-0.00230657	0.00743721
4.3	-2.7485	4.31693	-2.62826	-0.238971	-0.619591	0.398139	4.31683	-2.73337	0.00377265	-0.0788258
4.35	-2.80516	4.37031	-2.69455	0.231803	-0.34356	0.224099	4.36569	-2.7924	0.00418472	-0.0516835
4.4	-2.85481	4.39025	-2.80141	0.0614737	-0.00160554	0.00807675	4.40941	-2.84794	-0.000379464	-0.0127689
4.45	-2.89732	4.39749	-2.86049	-0.0778973	0.231768	-0.159183	4.45166	-2.89696	-0.00158851	0.0210475
4.5	-2.93259	4.418	-2.90389	0.0544621	0.167646	-0.0850292	4.49588	-2.93838	0.000744994	0.0190535
4.55	-2.96053	4.46803	-2.95248	0.0809587	0.097636	-0.0406139	4.54267	-2.97153	0.00193347	0.0187857
4.6	-2.98107	4.52956	-2.98641	0.0623084	0.0298524	0.0014619	4.59121	-2.99629	0.00217359	0.0172357
4.65	-2.99416	4.58988	-3.00562	0.145114	0.16628	-0.118361	4.64085	-3.01257	0.0133181	0.0343183
4.7	-2.99977	4.67018	-3.01169	0.160894	0.124543	-0.12272	4.69354	-3.0203	0.0169203	0.0337751
4.75	-2.99788	4.74974	-2.99641	0.0864113	0.0433675	-0.068961	4.74714	-3.01831	0.0131575	0.0258661
4.8	-2.98849	4.81066	-2.97111	0.149577	0.0429675	-0.124012	4.79953	-3.00695	0.0213412	0.0257362
4.85	-2.97164	4.87775	-2.92956	-0.281352	-0.0550919	0.167683	4.85241	-2.98594	-0.0183044	0.00622289
4.9	-2.94736	4.88025	-2.92757	0.179488	-0.00920819	-0.125553	4.89769	-2.95997	0.0262479	0.0128579
4.95	-2.91571	4.9485	-2.86759	-0.161643	-0.0399222	0.091782	4.94885	-2.92174	-0.00817767	0.00274441
5	-2.87677	4.97245	-2.84412	-0.439375	-0.040116	0.307968	4.99424	-2.87995	-0.0372304	-0.0017647
5.05	-2.83065	4.96422	-2.85261	0.259521	-0.0535506	-0.130767	5.03569	-2.83513	0.0311942	-0.00923916
5.1	-2.77744	5.04667	-2.76529	-0.0769903	-0.044467	0.0742547	5.08551	-2.77452	-0.00376507	-0.0119511
5.15	-2.7173	5.09092	-2.71894	0.160826	-0.044215	-0.0840303	5.13227	-2.71282	0.0186227	-0.0187474
5.2	-2.65036	5.16864	-2.63819	0.0568437	-0.0318154	-0.0310043	5.18305	-2.64232	0.00757224	-0.0192068
5.25	-2.5768	5.23633	-2.5673	0.272568	-0.0250016	-0.191115	5.23488	-2.56839	0.0282913	-0.0220376
5.3	-2.4968	5.33272	-2.46292	-0.402391	0.0199096	0.251578	5.29138	-2.48665	-0.0384655	-0.00639205
5.35	-2.41056	5.34874	-2.4422	0.00417004	0.0210713	0.0165501	5.3426	-2.40961	0.000900372	-0.00624314
5.4	-2.31829	5.40327	-2.35161	0.0482361	0.0128342	-0.0151596	5.39802	-2.32053	0.00501716	-0.00106197
5.45	-2.22023	5.45754	-2.24586	0.014024	0.0199506	0.00433192	5.45359	-2.22465	0.00152362	0.00545333
5.5	-2.11662	5.50533	-2.13839	0.0417123	0.00335423	-0.0180856	5.50743	-2.12273	0.00456354	0.00857519
5.55	-2.00772	5.55278	-2.02031	0.200124	-0.0747584	-0.145957	5.5591	-2.01368	0.0210013	0.00339285
5.6	-1.8938	5.62269	-1.87498	-0.00905305	0.00544141	-0.0135391	5.61012	-1.89604	-8.31628e-05	0.00947796
5.65	-1.77515	5.6813	-1.76264	-0.228493	0.0931905	0.152338	5.65791	-1.7765	-0.0212159	0.0166765
5.7	-1.65206	5.70825	-1.67334	-0.320919	0.274811	0.304908	5.7009	-1.65495	-0.0360535	0.0211469
5.75	-1.52484	5.68903	-1.60654	0.0211015	-0.0810508	0.0130283	5.73843	-1.53072	0.00717497	-0.0086531
5.8	-1.39381	5.64438	-1.5187	0.328661	-0.592943	-0.338873	5.779	-1.39548	0.050753	-0.041245
5.85	-1.25929	5.72815	-1.2953	-0.184066	-0.0405251	0.205098	5.83394	-1.25272	-0.0265735	-0.00686626
5.9	-1.12163	5.79457	-1.21404	0.158662	-0.0272283	-0.0147237	5.89062	-1.12324	0.00710964	-0.00876379
5.95	-0.981164	5.89934	-1.07986	-0.162824	0.0593268	0.194839	5.94983	-0.985324	-0.0216522	0.0117909
6	-0.838246	5.95577	-0.972352	-0.0339724	0.0884773	0.138888	6.00355	-0.848037	-0.00972301	0.0150507
6.05	-0.693233	5.98338	-0.827944	0.156495	-0.0707389	-0.0159044	6.05097	-0.703983	0.0119861	0.00300081
6.1	-0.546488	6.01867	-0.64856	0.263505	-0.122733	-0.113581	6.09656	-0.55363	0.0220133	-0.00874873
6.15	-0.398376	6.10543	-0.463025	-0.193665	0.0648277	0.198669	6.1457	-0.401033	-0.0212977	0.00921937
6.2	-0.249268	6.15099	-0.348538	0.239741	-0.113649	-0.111777	6.1928	-0.255029	0.0215963	-0.0125796
6.25	-0.0995376	6.22089	-0.158125	0.181189	-0.0396942	-0.0864798	6.2436	-0.101409	0.014924	-0.0106986
6.3	0.0504417	6.3094	0.00877404	-0.163033	0.0855146	0.143784	6.29892	0.0495195	-0.0172818	0.0076905
6.35	0.200295	6.35072	0.132381	0.00227764	0.0591998	0.0576288	6.35108	0.195287	-0.00290318	0.00623859
6.4	0.349648	6.36292	0.285578	0.296714	-0.245011	-0.221184	6.39996	0.344458	0.0327509	-0.0128072
6.45	0.498126	6.4355	0.490486	0.0453043	-0.0164469	-0.0228396	6.45261	0.498338	0.00183748	0.00101026
6.5	0.64536	6.51687	0.628788	0.029486	0.0162583	-0.0170988	6.50531	0.644954	0.000791393	0.00410085
6.55	0.790981	6.58765	0.770064	0.0260926	0.0342525	-0.0167073	6.55596	0.790503	0.000645416	0.00475518
6.6	0.934624	6.64244	0.9172	-0.0639008	0.0811561	0.0541161	6.60461	0.934727	-0.00840764	0.00775999
6.65	1.07593	6.66894	1.05247	0.234344	-0.154885	-0.195229	6.65078	1.07569	0.0245696	-0.0117579
6.7	1.21455	6.72498	1.23695	0.0466435	-0.0144217	-0.0581872	6.70074	1.21907	0.00298894	-0.0043035
6.75	1.35013	6.7922	1.3735	0.221453	-0.0608116	-0.194898	6.75261	1.35453	0.0202096	-0.0102156
6.8	1.48234	6.88131	1.5301	-0.234594	0.0794976	0.109808	6.8075	1.48871	-0.0231926	0.0102337
6.85	1.61084	6.91952	1.61948	-0.231283	0.191245	0.170933	6.85811	1.61244	-0.0266281	0.0165998
6.9	1.73532	6.91763	1.70884	0.0480196	-0.0226232	-0.025945	6.90363	1.73348	0.0038145	0.00247989
6.95	1.85546	6.89664	1.82531	-0.0240944	0.00233402	0.0543353	6.949	1.85607	-0.00723176	0.00198801
7	1.97096	6.89643	1.93638	-0.0643641	-0.00878895	0.0994067	6.99444	1.97195	-0.0117785	-4.29616e-05
7.05	2.08153	6.90978	2.04004	-0.0135661	-0.0748051	0.0695676	7.04042	2.0819	-0.00566934	-0.00531809
7.1	2.18691	6.94526	2.14892	-0.0128564	-0.0832677	0.0844725	7.08829	2.18712	-0.00641475	-0.00667593
7.15	2.28681	7.00131	2.24402	0.160906	-0.101371	-0.0278704	7.13775	2.28602	0.0101453	-0.0116583
7.2	2.381	7.08965	2.34508	0.0183188	-0.0525343	0.0603774	7.1903	2.38095	-0.00332422	-0.00618357
7.25	2.46924	7.16355	2.41249	0.355153	0.00586724	-0.179125	7.2426	2.4671	0.030463	-0.0107024
7.3	2.55131	7.28079	2.51563	-0.062293	0.00869655	0.0711538	7.29876	2.55175	-0.00956377	0.000509675
7.35	2.627	7.33721	2.56776	-0.196204	0.0276491	0.174187	7.35062	2.62397	-0.022306	0.00592122
7.4	2.69612	7.37192	2.6018	0.122296	0.0456716	-0.0249605	7.39993	2.68852	0.00951837	0.00423879
7.45	2.75851	7.4421	2.67578	0.0641727	0.0503008	0.0014474	7.45179	2.7516	0.00387537	0.0058775
7.5	2.814	7.50003	2.7399	-0.333822	0.0715251	0.27558	7.50228	2.80755	-0.0358638	0.00707073
