# Supplementary material for: Unscented Kalman Filter-Trained Neural Networks for Slip Model Prediction
Source: PLoS One. 2016 Jul 28;11(7):e0158492. doi: 10.1371/journal.pone.0158492 (PMC4965072; doi:10.1371/journal.pone.0158492)
Supplement: S3 Table — Column description: Xr, Yr: the desired positions in X-axis and Y-axis. X no SP: the actual position without slip prediction in X-axis. Y no SP: the actual position without slip prediction in Y-axis. xe no SP: the position error without slip prediction in vx-axis. ye no SP: the position error without slip prediction in vy-axis. Noise: the white noise with high level. X with SP: the actual position with slip prediction in X-axis. Y with SP: the actual position with slip prediction in Y-axis. xe with SP: the position error with slip prediction in vx-axis. ye with SP: the position error with slip prediction in vy-axis. (XLS) [file pone.0158492.s003.xls]

## Sheet: Sheet1
Xr	Yr	X no SP	Y no SP	xe no SP	ye no SP	Noise	X with SP	Y with SP	xe with SP	ye with SP
0	4	0	4	-0.0617508	-0.0617508	0.31888	0	4	-0.0112741	-0.0112741
0.000162711	4	0.000158693	4	-0.0617329	-0.0617647	0.31888	0.000200951	4	-0.0112724	-0.0112749
0.000421667	4	0.000411255	4	-0.0617042	-0.0617869	0.31888	0.000507294	4	-0.0112696	-0.0112763
0.00171644	4	0.00167411	4	-0.0615606	-0.0618965	0.31888	0.00203901	4	-0.011256	-0.0112825
0.00819033	3.99999	0.0079892	3.99995	-0.0608399	-0.0624104	0.31888	0.0096977	3.99998	-0.0111881	-0.0113055
0.0405593	3.99987	0.0395563	3.99888	-0.0572088	-0.0641041	0.31888	0.0479905	3.99956	-0.0108537	-0.0112187
0.176528	3.99751	0.169991	3.97965	-0.0438099	-0.0552829	0.31888	0.187247	3.99357	-0.00979746	-0.0083417
0.35471	3.98992	0.332007	3.92962	-0.0362813	-0.0145096	0.31888	0.36538	3.97799	-0.00892439	-0.00102444
0.499167	3.98002	0.461848	3.88419	-0.260382	-0.417691	0.31888	0.495819	3.96348	-0.0648666	-0.0668373
0.652607	3.96578	0.521355	3.81665	0.247463	-0.296963	0.31888	0.682105	3.91574	-0.0445427	-0.0497665
0.805424	3.94776	0.520258	3.8087	0.299321	-0.0458186	2.13469	0.853277	3.83886	-0.0386068	0.00503964
0.965112	3.92478	0.518937	3.80256	0.286541	0.0612075	2.13469	0.938832	3.80086	0.0197737	0.166551
0.993347	3.92027	0.518547	3.79668	-0.294559	0.613014	2.13469	1.08179	3.77806	0.0872304	0.140616
1.07936	3.90569	0.558359	3.75516	0.494348	0.541557	2.13469	1.21831	3.8027	0.106256	0.0659559
1.16503	3.8899	0.664644	3.74828	0.686815	0.183121	2.13469	1.40207	3.85345	0.0193126	-0.0783325
1.24074	3.87489	0.753407	3.77002	0.681624	0.0623456	2.13469	1.60401	3.844	0.0652181	-0.102229
1.32478	3.85704	0.847564	3.79886	0.658756	0.0171605	2.13469	1.78655	3.75171	0.0834673	-0.04376
1.42838	3.8333	0.96454	3.83113	0.630621	0.00081241	2.13469	1.85055	3.70597	0.0892636	0.031185
1.4776	3.82135	1.02125	3.84407	0.177972	-0.288356	2.13469	2.05615	3.58653	0.0911756	0.0529605
1.64275	3.77795	1.19907	3.80416	0.314379	-0.109346	2.13469	2.26598	3.51406	0.0891077	0.0291139
1.86458	3.71146	1.40133	3.65594	0.292747	0.0110327	2.13469	2.29971	3.50461	0.100919	0.0465845
1.94709	3.68424	1.47688	3.6015	0.33219	0.286927	-0.766908	2.4685	3.46308	0.0953257	0.0115547
2.05828	3.64536	1.60355	3.55667	0.406944	0.120083	-0.766908	2.7193	3.38843	0.0869665	-0.0216869
2.16826	3.60432	1.73557	3.54603	0.397535	0.0390111	-0.766908	2.76585	3.36943	0.0948275	-0.00168448
2.32762	3.54014	1.92516	3.5375	0.369793	-0.00263696	-0.766908	2.95172	3.28107	0.0876183	-0.0096129
2.39713	3.51033	2.00836	3.52916	0.446539	0.104075	-0.766908	3.18861	3.13833	0.0699444	-0.0533027
2.56638	3.43289	2.21814	3.51837	0.415763	0.00737449	-0.766908	3.38502	2.96675	0.0697222	-0.013463
2.73173	3.35024	2.42176	3.49508	0.384927	-0.0106401	-0.766908	3.52659	2.81761	0.0644097	-0.00379668
2.82321	3.30134	2.53543	3.47063	0.435899	0.0999598	-0.766908	3.7558	2.58096	0.0563205	0.0194134
3.03137	3.18102	2.81303	3.4319	0.388498	-0.00881098	-0.766908	3.84741	2.49235	0.0539308	0.0321764
3.19772	3.07502	3.02514	3.3697	0.358245	-0.0118428	-0.766908	4.0567	2.3036	0.0482861	0.00646821
3.22109	3.05937	3.05481	3.35841	0.250245	-0.248855	-0.766908	4.17403	2.19137	0.0451399	-0.0200631
3.33613	2.97942	3.17735	3.26292	0.321584	-0.0962231	1.14963	4.34139	1.98161	0.0437663	-0.0194677
3.51615	2.84385	3.31698	3.05894	0.296097	0.0125319	1.14963	4.42661	1.83839	0.0414286	-0.00702397
3.58678	2.78683	3.37361	2.97792	0.301678	-0.08073	1.14963	4.55771	1.58129	0.0361353	0.01082
3.72256	2.67043	3.4762	2.81304	0.283305	0.00302345	1.14963	4.61806	1.45846	0.0246368	0.0397267
3.85245	2.54981	3.57922	2.64985	0.263049	0.0287218	1.14963	4.75122	1.21572	0.0234615	0.0139456
3.91663	2.48644	3.63782	2.5694	0.24349	0.109726	1.14963	4.81628	1.09586	0.0411463	-0.0636346
4.06282	2.33149	3.80761	2.4066	0.239496	0.0387385	1.14963	4.88325	0.867444	0.0552842	-0.043628
4.20735	2.16121	3.9979	2.2561	0.210422	-0.0631437	1.14963	4.89409	0.694196	-0.00110225	0.0495347
4.35522	1.96482	4.17272	2.05312	0.199162	-0.0208107	0.175483	4.94858	0.377131	0.0131584	0.0454559
4.45604	1.81438	4.27575	1.88491	0.182694	0.00401749	0.175483	4.97205	0.303044	-0.019268	0.093034
4.60405	1.56005	4.43114	1.60728	0.158649	0.0117317	0.175483	5.02498	0.173468	-0.00884153	0.0475032
4.6602	1.44943	4.4949	1.49034	0.104473	0.158774	0.175483	5.04767	0.125132	-0.00850635	0.0244545
4.76195	1.21954	4.66317	1.30199	0.130628	0.0378027	0.175483	5.06966	0.0766208	-0.00854268	0.000893589
4.81779	1.07	4.77427	1.19654	0.133663	-0.361016	0.175483	5.07425	0.0659443	-0.00847294	-0.0041487
4.86561	0.921148	4.81615	1.03333	0.342585	-0.13836	0.175483	5.07536	0.0633197	-0.00844803	-0.00537449
4.90625	0.77094	4.78192	0.871895	0.331173	-0.0083716	-0.34694	5.0759	0.0620379	-0.00843465	-0.00597101
4.92725	0.679869	4.75794	0.776716	-0.050953	0.253898	-0.34694	5.07597	0.0618506	-0.00843263	-0.00605805
4.97149	0.426571	4.85236	0.545968	0.172018	0.121838	-0.34694	5.07601	0.0617594	-0.00843164	-0.00610044
4.98747	0.282949	4.94186	0.469049	0.193408	0.407882	-0.34694	5.07602	0.0617372	-0.00843139	-0.00611076
4.99946	0.0588445	5.04005	0.441802	0.325855	0.0321403	-0.34694	5.07602	0.0617284	-0.0084313	-0.00611484
4.9999	0.0247719	5.05124	0.440006	0.319778	0.00846078	-0.34694	5.07603	0.0617196	-0.0084312	-0.00611891
4.99999	0.0083493	5.05687	0.43895	0.317095	-0.00126401	-0.34694	5.07603	0.0617164	-0.00843117	-0.0061204
5	0.000238311	5.05973	0.438367	0.315851	-0.0057126	-0.822698	5.07603	0.061716	-0.00843116	-0.00612061
5	9.01266e-05	5.05978	0.438356	0.315828	-0.00579181	-0.822698	5.07603	0.061716	-0.00843116	-0.00612062
5	1.5339e-05	5.0598	0.43835	0.315817	-0.00583176	-0.822698	5.07603	0.061716	-0.00843116	-0.00612062
5	4.06698e-06	5.05981	0.438349	0.315815	-0.00583778	-0.822698	5.07603	0.061716	-0.00843116	-0.00612062
5	1.22204e-06	5.05981	0.438349	0.315815	-0.0058393	-0.822698	5.07603	0.061716	-0.00843116	-0.00612062
5	5.03998e-07	5.05981	0.438349	0.315815	-0.00583968	-0.822698	5.07603	0.061716	-0.00843116	-0.00612062
5	1.4154e-07	5.05981	0.438349	0.315815	-0.00583987	-0.822698	5.07603	0.061716	-0.00843116	-0.00612062
5	5.00577e-08	5.05981	0.438349	0.315815	-0.00583992	-0.822698	5.07603	0.061716	-0.00843116	-0.00612062
5	3.87862e-09	5.05981	0.438349	0.315815	-0.00583995	0.123266	5.07603	0.061716	-0.00843116	-0.00612062
5	3.97257e-10	5.05981	0.438349	0.315815	-0.00583995	0.123266	5.07603	0.061716	-0.00843116	-0.00612062
5	1.34803e-10	5.05981	0.438349	0.315815	-0.00583995	0.123266	5.07603	0.061716	-0.00843116	-0.00612062
5	2.31928e-12	5.05981	0.438349	0.315815	-0.00583995	0.123266	5.07603	0.061716	-0.00843116	-0.00612062
5	1.0705e-12	5.05981	0.438349	0.315815	-0.00583995	0.123266	5.07603	0.061716	-0.00843116	-0.00612062
5	6.4151e-13	5.05981	0.438349	0.315815	-0.00583995	0.123266	5.07603	0.061716	-0.00843116	-0.00612062
5	2.1252e-13	5.05981	0.438349	0.315815	-0.00583995	0.516162	5.07603	0.061716	-0.00843116	-0.00612062
5	5.08711e-14	5.05981	0.438349	0.315815	-0.00583995	0.516162	5.07603	0.061716	-0.0082907	-0.00630958
5	1.00149e-14	5.05981	0.438349	0.315815	-0.00583995	0.516162	5.07603	0.061716	-0.00974088	-0.00369619
5	-1.21896e-14	5.05981	0.438349	-0.0856197	-0.304043	0.516162	5.07603	0.061716	-0.00974088	-0.00369619
5	-3.4394e-14	5.05981	0.438349	-0.168416	-0.267225	0.516162	5.07603	0.061716	-0.00974088	-0.00369619
5	-5.65985e-14	5.05981	0.438349	-0.168416	-0.267225	0.516162	5.07603	0.061716	-0.00974088	-0.00369619
5	-1.68509e-13	5.05981	0.438349	-0.168416	-0.267225	0.516162	5.07603	0.061716	-0.00974088	-0.00369619
5	-7.26285e-13	5.05981	0.438349	-0.168416	-0.267225	0.2255	5.07603	0.061716	-0.00974088	-0.00369619
5	-3.51694e-12	5.05981	0.438349	-0.168416	-0.267225	0.2255	5.07603	0.061716	-0.00974088	-0.00369619
5	-1.74684e-11	5.05981	0.438349	-0.168416	-0.267225	0.2255	5.07603	0.061716	-0.00974088	-0.00369619
5	-8.7226e-11	5.05981	0.438349	-0.168416	-0.267225	0.2255	5.07603	0.061716	-0.00974088	-0.00369619
5	-4.36013e-10	5.05981	0.438349	-0.168416	-0.267225	0.2255	5.07603	0.061716	-0.00974088	-0.00369619
5	-2.17995e-09	5.05981	0.438349	-0.168416	-0.267225	0.457162	5.07603	0.0617159	-0.00974088	-0.00369622
5	-1.08996e-08	5.05981	0.438349	-0.168416	-0.267225	0.457162	5.07603	0.0617158	-0.00974088	-0.00369636
5	-5.4498e-08	5.05981	0.438349	-0.168416	-0.267225	0.457162	5.07603	0.0617151	-0.00974087	-0.00369704
5	-2.7249e-07	5.05981	0.438349	-0.168416	-0.267225	0.457162	5.07603	0.0617117	-0.00974082	-0.00370043
5	-1.36245e-06	5.05981	0.438348	-0.168418	-0.267223	0.457162	5.07605	0.0616949	-0.0097406	-0.00371741
5	-6.81224e-06	5.05981	0.438342	-0.168425	-0.267217	0.444227	5.07611	0.0616107	-0.0097395	-0.00380228
5	-3.40612e-05	5.05982	0.438316	-0.168462	-0.267183	0.444227	5.07644	0.0611892	-0.00973387	-0.00422651
5	-0.000170306	5.05987	0.438184	-0.168645	-0.267015	0.444227	5.07808	0.0590775	-0.00970258	-0.00634387
5	-0.00085153	5.0601	0.437524	-0.16956	-0.266171	-0.123985	5.08622	0.0484203	-0.00948752	-0.0168489
5	-0.00425765	5.0613	0.434245	-0.174045	-0.261891	-0.123985	5.12609	-0.005505	-0.00923567	-0.068887
4.99993	-0.0212882	5.06804	0.418426	-0.194248	-0.239146	-0.123985	5.13091	-0.011928	-0.00599083	-0.100867
4.99823	-0.106429	5.11272	0.355754	-0.244345	-0.115438	-0.123985	5.15515	-0.0419725	-0.0142135	-0.134515
4.99787	-0.116798	5.11863	0.349856	-0.244066	0.0398469	-0.123985	5.22301	-0.0976009	-0.197358	-0.284474
4.99555	-0.168632	5.14781	0.320578	-0.239836	0.0695312	1.12098	5.18484	-0.10577	-0.434229	-0.331685
4.9714	-0.4272	5.27189	0.117964	-0.256736	0.109721	1.12098	5.07418	-0.199652	-0.532263	-0.154083
4.95832	-0.515378	5.29034	0.0244475	-0.779728	0.733536	1.12098	4.98589	-0.354607	-0.519968	-0.0734791
4.95079	-0.55983	5.27996	-0.0396489	-1.00717	0.30797	1.12098	4.93551	-0.482776	-0.40657	-0.0871037
4.94263	-0.604212	5.2499	-0.098422	-1.02404	0.0953407	1.12098	4.85983	-0.80361	-0.361359	-0.00204339
4.93028	-0.665637	5.1991	-0.171455	-0.996186	-0.0128594	1.12098	4.82992	-0.950779	-0.31936	-0.000958875
4.91442	-0.736894	5.13793	-0.253015	-0.960799	-0.0461163	1.12098	4.69546	-1.40409	-0.263135	0.0224121
4.89181	-0.827616	5.06159	-0.358489	-0.918916	-0.0516792	1.12098	4.51153	-1.74901	-0.22401	0.00750278
4.86924	-0.908808	4.99598	-0.45584	-0.345872	-0.162495	-0.462404	4.46771	-1.81591	-0.220726	0.00589279
4.81847	-1.06803	4.92073	-0.634571	-0.35375	-0.0673861	-0.462404	4.22727	-2.13729	-0.185974	-8.74044e-05
4.7315	-1.29316	4.86711	-0.906515	-0.211699	-0.068488	-0.462404	4.18201	-2.1921	-0.192199	0.00116243
4.6278	-1.5144	4.84252	-1.15929	-0.192569	0.0304855	-0.462404	3.94228	-2.45802	-0.165373	0.00237778
4.54649	-1.66459	4.81411	-1.33343	-0.210188	0.0732241	-0.462404	3.85854	-2.542	-0.157048	0.00303867
4.39601	-1.9058	4.68157	-1.61325	-0.201043	0.0311127	-0.462404	3.49558	-2.85788	-0.140157	0.00111338
4.31605	-2.01938	4.58879	-1.73297	-0.212632	0.00830019	-0.462404	3.0962	-3.13794	-0.188446	-0.0152687
4.04248	-2.354	4.27334	-2.0825	-0.238349	-0.0124814	-1.89864	2.66918	-3.40676	-0.0931319	0.0264116
3.7666	-2.63062	3.98909	-2.40343	-0.199683	0.00359342	-1.89864	2.2014	-3.59302	-0.118596	-0.0317519
3.72853	-2.6651	3.95082	-2.44397	-0.193092	0.0051622	-1.89864	1.79757	-3.74659	-0.10183	-0.00145018
3.53424	-2.82946	3.75393	-2.63531	-0.172972	0.00861372	-1.89864	1.72812	-3.77684	-0.0777045	0.015551
3.37732	-2.94957	3.59166	-2.77144	-0.226593	-0.00137675	-1.89864	1.36785	-3.89054	-0.071929	0.0212765
3.06898	-3.15786	3.26561	-3.01279	-0.192706	0.00204754	-1.89864	1.24205	-3.90972	-0.0541905	0.0219072
2.99236	-3.20457	3.18545	-3.06726	-0.594923	-0.0789736	-1.89864	0.80885	-3.93052	-0.0410282	-0.0289812
2.86177	-3.28003	3.0365	-3.18072	-0.561497	-0.00578136	-1.89864	0.732928	-3.93565	-0.00923604	-0.00502595
2.72821	-3.35207	2.89261	-3.29599	-0.526587	0.0119841	-1.89864	0.357122	-3.96503	-0.00782556	-0.00703444
2.57751	-3.42756	2.73019	-3.41641	-0.149182	0.0753832	-1.89864	0.233657	-3.97482	-0.0117363	-0.00630625
2.33128	-3.5386	2.46939	-3.53393	-0.149977	0.0237434	-1.89864	-0.267905	-3.99458	-0.0168909	0.00812881
2.1369	-3.61629	2.25553	-3.58201	-0.384235	-0.183078	-1.89864	-0.767996	-3.93819	0.0142949	0.0308351
1.93581	-3.68805	2.03273	-3.68462	-0.389387	-0.0200284	-1.89864	-1.24518	-3.78978	-0.0489688	-0.169671
1.73097	-3.75265	1.83001	-3.81422	-0.357196	0.0277005	-1.89864	-1.5046	-3.80263	-0.118311	-0.0350173
1.67494	-3.76889	1.77374	-3.84685	-0.22967	0.0649446	-1.89864	-1.68615	-3.86878	-0.0705002	0.115077
1.39136	-3.84201	1.4744	-3.9544	-0.216002	0.0246754	-1.89864	-1.96612	-3.8423	-0.15136	0.097211
1.19625	-3.88383	1.26112	-3.98894	-0.116059	0.0622274	-1.89864	-2.13004	-3.72294	-0.151343	0.0747622
0.977544	-3.92281	1.0325	-3.98898	-0.113379	-0.0017067	-1.89864	-2.34134	-3.46924	-0.138672	-0.0923289
0.756878	-3.95391	0.806416	-3.96969	-0.105576	-0.0473997	-1.89864	-2.44768	-3.37671	-0.148709	-0.0849725
0.7056	-3.95997	0.75319	-3.96809	0.0526488	0.110314	-1.89864	-2.78436	-3.23003	-0.140342	-0.00777371
0.448183	-3.9839	0.534619	-3.89797	0.00439166	0.0212896	-1.89864	-2.9076	-3.1934	-0.150467	-0.010831
0.207903	-3.99654	0.374993	-3.79056	-0.0165721	-0.152782	-1.89864	-3.34793	-3.01306	-0.142915	0.00711675
-0.0559811	-3.99975	0.120703	-3.76605	-0.13771	-0.119156	-1.89864	-3.66283	-2.77312	-0.121414	0.00513645
-0.291871	-3.99318	-0.0730904	-3.86742	-0.196068	0.0223074	-1.89864	-3.72314	-2.71981	-0.11512	0.049285
-0.58636	-3.9724	-0.32883	-3.98295	-0.202139	0.0936854	-1.89864	-3.96508	-2.41857	-0.0971211	-0.0158887
-0.788728	-3.94992	-0.545817	-3.98972	-0.055465	0.253184	-1.89864	-4.00876	-2.35394	-0.102416	0.0189889
-0.989503	-3.92089	-0.703902	-3.88872	-0.188975	0.0586378	-1.89864	-4.20858	-2.02029	-0.0842083	-0.0357021
-1.18863	-3.88533	-0.785489	-3.76065	-0.180905	-0.101109	-1.89864	-4.24105	-1.96944	-0.0794154	-0.0531005
-1.27771	-3.86719	-0.831808	-3.70099	-0.150278	-0.967103	-1.89864	-4.42719	-1.73847	-0.0750499	-0.0104184
-1.34489	-3.85259	-0.908831	-3.68092	-0.877446	-0.42176	-1.89864	-4.51843	-1.63908	-0.0683779	-0.0214675
-1.41181	-3.83723	-0.98713	-3.70925	-0.936629	-0.0818453	-1.89864	-4.78004	-1.31067	-0.046182	0.00844393
-1.47332	-3.8224	-1.04817	-3.74372	-0.915181	0.0181352	-1.89864	-4.92555	-0.963472	-0.0433238	0.0230667
-1.54903	-3.8032	-1.121	-3.78625	-0.887563	0.0538663	-1.89864	-4.93489	-0.926852	-0.0714743	0.0673659
-1.64259	-3.77799	-1.21465	-3.8352	-0.857062	0.0619819	-1.89864	-4.95324	-0.738836	-0.0770948	0.0225688
-1.75392	-3.74583	-1.33383	-3.88592	-0.564742	0.177856	-1.89864	-4.93507	-0.520227	-0.0359699	-0.0664904
-1.90128	-3.69953	-1.50368	-3.91613	-0.566039	0.0719109	-1.89864	-4.97195	-0.158961	-0.0570365	-0.0405447
-2.0354	-3.65357	-1.67108	-3.91166	-0.541035	0.0399638	-1.89864	-4.98392	-0.123258	-0.0849197	0.0304944
-2.2126	-3.58703	-1.89443	-3.87899	-0.276493	0.362534	-1.89864	-4.99477	-0.090945	-0.0843112	0.0390603
-2.38338	-3.51632	-2.05154	-3.7567	-0.415722	0.0341259	-1.89864	-4.99806	-0.0805982	-0.0842124	0.0415707
-2.55063	-3.4404	-2.15386	-3.59991	-0.386899	-0.0709638	-1.89864	-4.99912	-0.0771794	-0.0841903	0.0423738
-2.64918	-3.3924	-2.22451	-3.5083	-0.382748	-0.00773436	-1.89864	-4.9993	-0.0766014	-0.0841871	0.0425083
-2.85029	-3.28642	-2.38983	-3.32187	-0.350856	-0.0600212	-1.89864	-4.99933	-0.0765032	-0.0841865	0.0425311
-3.05929	-3.16387	-2.60051	-3.14718	-0.359864	-0.240144	-1.89864	-4.99934	-0.0764703	-0.0841864	0.0425387
-3.22757	-3.05499	-2.81359	-3.07685	-0.390475	-0.0132787	-1.89864	-4.99934	-0.0764593	-0.0841863	0.0425413
-3.38981	-2.94039	-3.02274	-3.0419	-0.36047	0.0504641	-1.89864	-4.99934	-0.0764591	-0.0841863	0.0425413
-3.43883	-2.90373	-3.08679	-3.02582	-0.46241	-0.138727	-1.89864	-4.99934	-0.0764589	-0.0841863	0.0425414
-3.58296	-2.78997	-3.28219	-3.00105	-0.437408	0.0356005	-1.89864	-4.99934	-0.0764589	-0.0841863	0.0425414
-3.72121	-2.67164	-3.47005	-2.96926	-0.411546	0.0655004	-1.38331	-4.99934	-0.0764589	-0.0841863	0.0425414
-3.78401	-2.61457	-3.55821	-2.94189	-0.295842	0.290593	-1.38331	-4.99934	-0.0764589	-0.0841863	0.0425414
-3.92963	-2.47328	-3.72302	-2.78296	-0.387828	0.0465989	-1.38331	-4.99934	-0.0764589	-0.0841863	0.0425414
-4.06702	-2.3268	-3.82696	-2.5805	-0.355152	-0.0386783	-1.38331	-4.99934	-0.0764589	-0.0841863	0.0425414
-4.09139	-2.2993	-3.84572	-2.54349	-0.425716	0.193798	-1.38331	-4.99934	-0.0764589	-0.0841863	0.0425414
-4.20883	-2.15937	-3.89294	-2.34788	-0.420495	-0.0340611	-1.38331	-4.99934	-0.0764589	0.0644669	0.0688558
-4.34182	-1.98371	-3.93797	-2.11168	-0.387372	-0.076361	1.62097	-4.99934	-0.0764589	0.0811814	0.048028
-4.35788	-1.96104	-3.94707	-2.08166	-0.34209	-0.156572	1.62097	-4.99934	-0.0764589	0.0811814	0.048028
-4.43539	-1.84648	-4.01723	-1.93916	-0.352091	-0.0809796	1.62097	-4.99934	-0.0764589	0.0811814	0.048028
-4.58083	-1.6032	-4.22164	-1.68625	-0.298181	-0.210629	1.62097	-4.99934	-0.0764589	0.0811814	0.048028
-4.66752	-1.43428	-4.3807	-1.5751	-0.317364	0.0012854	1.62097	-4.99934	-0.0764589	0.0811814	0.048028
-4.74447	-1.26237	-4.53712	-1.48808	-0.296903	0.0775471	1.62097	-4.99934	-0.0764589	0.0811814	0.048028
-4.75801	-1.22933	-4.56591	-1.46759	-0.336995	-0.206439	1.62097	-4.99934	-0.0764589	0.0811814	0.048028
-4.82028	-1.06279	-4.70659	-1.40468	-0.343491	0.0319457	1.62097	-4.99934	-0.0764589	0.0811814	0.048028
-4.87831	-0.877102	-4.85312	-1.34127	-0.330438	0.105863	1.62097	-4.99934	-0.0764589	0.0811814	0.048028
-4.88765	-0.843183	-4.87999	-1.32364	-0.280231	0.400773	1.62097	-4.99934	-0.0764589	0.0811814	0.048028
-4.92879	-0.672685	-4.96257	-1.14408	-0.472587	0.0939329	1.62097	-4.99934	-0.0764588	0.0811814	0.0480281
-4.96434	-0.476848	-4.95786	-0.902042	-0.432949	-0.0266867	-0.384329	-4.99934	-0.0764584	0.0811814	0.0480284
-4.96846	-0.44861	-4.95563	-0.868097	-0.248111	-0.188916	-0.384329	-4.99934	-0.0764564	0.0811815	0.0480302
-4.98524	-0.30711	-4.97701	-0.70963	-0.281009	-0.0905099	-0.384329	-4.99933	-0.0764464	0.0811818	0.048039
-4.99962	-0.0495547	-5.0845	-0.454278	-0.384281	0.358228	-0.384329	-4.99929	-0.0763963	0.0811836	0.0480833
-4.99993	-0.0207967	-5.09474	-0.422575	-0.439053	0.289664	-0.384329	-4.99907	-0.0761456	0.0811926	0.0483044
-4.99999	-0.00769364	-5.09766	-0.407029	-0.456325	0.259056	-0.858574	-4.99801	-0.0748886	0.0812403	0.0494047
-5	-0.00125876	-5.0987	-0.39924	-0.463297	0.244463	-0.858574	-4.99272	-0.0685083	0.0815526	0.0547769
-5	-0.000377913	-5.09882	-0.398167	-0.46418	0.242492	-0.858574	-4.96669	-0.0339655	0.0850113	0.0781653
-5	-0.000145798	-5.09886	-0.397885	-0.46441	0.241974	-0.858574	-4.88292	0.205209	0.121903	0.0963364
-5	-2.29498e-05	-5.09887	-0.397735	-0.464531	0.2417	-0.858574	-4.88065	0.238202	0.107991	0.104362
-5	-5.24518e-06	-5.09887	-0.397713	-0.464549	0.24166	-0.858574	-4.88986	0.399478	0.114097	0.055117
-5	-1.37764e-07	-5.09888	-0.397707	-0.464554	0.241649	-0.750039	-4.92026	0.644365	0.0968933	-0.00939053
-5	-4.56686e-08	-5.09888	-0.397707	-0.464554	0.241649	-0.750039	-4.85711	1.0648	0.155405	-0.0610255
-5	-2.12604e-08	-5.09888	-0.397707	-0.464554	0.241648	-0.750039	-4.65875	1.40464	0.134744	0.0130624
-5	-1.24492e-08	-5.09888	-0.397707	-0.464554	0.241648	-0.750039	-4.63396	1.44332	0.159629	0.0107322
-5	-3.63787e-09	-5.09888	-0.397707	-0.464554	0.241648	-0.667529	-4.51051	1.64179	0.144184	0.0189641
-5	-4.60098e-10	-5.09888	-0.397707	-0.464554	0.241648	-0.667529	-4.40099	1.8263	0.0155017	0.0427768
-5	-1.67406e-12	-5.09888	-0.397707	-0.464554	0.241648	-0.667529	-4.19277	2.20456	0.0345431	-0.0209503
-5	-6.40223e-13	-5.09888	-0.397707	-0.464554	0.241648	-0.667529	-3.88797	2.5357	-0.0312696	-0.0181323
-5	-9.31053e-14	-5.09888	-0.397707	-0.464554	0.241648	-0.431921	-3.58226	2.76056	-0.0271459	0.0165521
-5	-1.49456e-14	-5.09888	-0.397707	-0.464554	0.241648	-0.431921	-3.5319	2.79778	0.0283236	0.0274331
-5	5.25559e-14	-5.09888	-0.397707	-0.463098	0.244426	-0.431921	-3.28146	3.00256	0.025835	0.0107964
-5	1.20057e-13	-5.09888	-0.397707	-0.376032	0.364422	-0.431921	-3.17457	3.09083	0.0390191	-0.000412121
-5	1.87559e-13	-5.09888	-0.397707	-0.376032	0.364422	-0.439604	-2.77471	3.34607	0.0385656	-0.00810379
-5	5.21514e-13	-5.09888	-0.397707	-0.376032	0.364422	-0.439604	-2.32982	3.54042	-0.0200618	-0.0121424
-5	2.19484e-12	-5.09888	-0.397707	-0.376032	0.364422	-0.439604	-1.86998	3.69063	-0.0138069	0.00734767
-5	1.0565e-11	-5.09888	-0.397707	-0.376032	0.364422	-0.191254	-1.40122	3.8244	-0.0251469	-0.00424082
-5	5.24196e-11	-5.09888	-0.397707	-0.376032	0.364422	-0.191254	-0.918927	3.91383	-0.0575289	-0.0374673
-5	2.61692e-10	-5.09888	-0.397707	-0.376032	0.364422	-0.191254	-0.56826	3.90649	-0.0474193	0.00351884
-5	1.30805e-09	-5.09888	-0.397707	-0.376032	0.364422	1.33358	-0.434038	3.8984	-0.003282	0.0684044
-5	6.53986e-09	-5.09888	-0.397707	-0.376032	0.364422	1.33358	-0.131637	3.94105	0.0136529	0.0364197
-5	3.26989e-08	-5.09888	-0.397707	-0.376032	0.364422	1.33358	0.0492765	3.98949	0.101094	0.0423178
-5	1.63494e-07	-5.09888	-0.397707	-0.376032	0.364423	1.33358	0.479822	4.06407	0.0927392	-0.0315498
-5	8.17469e-07	-5.09888	-0.397706	-0.37603	0.364425	1.33358	0.546602	4.06225	0.0369493	-0.0918736
-5	4.08735e-06	-5.09888	-0.397703	-0.376021	0.364435	1.33358	0.858776	3.96598	0.0509605	-0.0160029
-5	2.04367e-05	-5.09888	-0.397686	-0.375974	0.364487	1.33358	1.01622	3.89503	0.0247828	-0.0288658
-5	0.000102184	-5.09892	-0.397603	-0.375739	0.364745	1.33358	1.42454	3.7334	0.0204021	0.0413288
-5	0.000510918	-5.0991	-0.397186	-0.374559	0.366038	1.33358	1.47973	3.71886	0.079485	0.136284
-5	0.00255459	-5.1	-0.395121	-0.368539	0.37253	0.0658003	1.76166	3.71858	0.101649	0.0251616
-4.99997	0.0127729	-5.10484	-0.385303	-0.335272	0.405539	0.0658003	1.9615	3.72885	0.0664162	-0.0678315
-4.99936	0.0638621	-5.13242	-0.35363	-0.0795471	0.549271	0.0658003	2.32464	3.59859	0.074788	-0.0388867
-4.99433	0.190479	-5.09689	-0.325718	0.55424	0.313312	0.0658003	2.41992	3.53124	0.0824688	0.0533599
-4.98434	0.316309	-5.02082	-0.194175	0.607894	0.0881258	1.14402	2.70467	3.38307	0.0844258	0.0373601
-4.98082	0.349996	-5.00696	-0.153208	0.493763	0.122437	1.14402	2.86137	3.32739	0.0433146	-0.065685
-4.95828	0.515671	-4.9698	0.0516265	0.467474	0.0365976	1.14402	3.10601	3.17414	0.0594402	-0.0403953
-4.92325	0.698153	-4.94747	0.277007	0.426464	0.0142875	1.14402	3.2345	3.04555	0.0558979	0.0374852
-4.91226	0.746049	-4.94129	0.335723	0.384443	0.0371952	1.14402	3.5173	2.82062	0.0559818	0.0325894
-4.84643	0.98373	-4.9103	0.622651	0.339245	0.00589594	1.14402	3.60506	2.7667	0.0652704	0.0639681
-4.79462	1.13465	-4.88011	0.80306	0.676406	-0.24034	1.14402	4.0001	2.53965	0.0343747	-0.128956
-4.74512	1.26081	-4.79852	0.972979	0.663533	-0.0196063	1.14402	4.15119	2.31609	0.0847398	-0.055271
-4.69044	1.38559	-4.70964	1.12732	0.621063	0.0106289	0.688647	4.20115	2.16061	0.113152	-0.0524445
-4.62907	1.51191	-4.61935	1.28394	0.729771	-0.0257621	0.688647	4.33159	1.75764	0.0859298	0.115017
-4.58605	1.59362	-4.55568	1.39022	0.698482	0.00402427	0.688647	4.57562	1.47141	0.0850886	0.0131676
-4.54077	1.67455	-4.49083	1.49465	0.668156	0.0116777	0.688647	4.61589	1.42893	0.0810039	0.0337619
-4.43543	1.84642	-4.35201	1.71753	0.60716	0.0129694	0.688647	4.79808	1.2011	0.0733994	-0.0337197
-4.41727	1.87407	-4.32954	1.75357	-0.0396059	0.160297	0.30032	4.85268	1.09483	0.128748	-0.175769
-4.32247	2.01057	-4.27696	1.90199	0.0214285	0.119385	0.30032	4.85238	0.715878	0.148832	-0.00153717
-4.16134	2.2175	-4.26136	2.12301	0.135614	-0.110805	0.30032	4.84571	0.661388	0.0130284	0.118606
-3.98569	2.41519	-4.13347	2.36229	0.17887	-0.0686123	-0.524419	4.89544	0.397765	0.0693527	0.0857274
-3.86382	2.53877	-3.98995	2.48104	-0.145744	-0.0733108	-0.524419	4.95363	0.283309	0.0924309	-0.0448848
-3.6034	2.77307	-3.70227	2.60309	-0.108105	-0.00127119	-0.524419	4.99497	0.184103	0.098049	-0.0634684
-3.5277	2.83468	-3.62009	2.62939	0.170077	0.169234	-0.524419	5.0095	0.125529	0.10209	-0.0654942
-3.33743	2.97849	-3.41818	2.7847	0.214964	0.0650772	-0.524419	5.0141	0.0980562	0.103805	-0.0647483
-3.15633	3.10226	-3.27292	2.96318	0.278318	-0.00766711	-0.524419	5.01643	0.0798756	0.104831	-0.0637553
-2.88912	3.26465	-3.02474	3.19893	0.244068	-0.0160741	-0.411157	5.01677	0.0767982	0.104995	-0.0635511
-2.75343	3.33885	-2.88512	3.2948	0.262696	-0.00336092	-0.411157	5.01682	0.0762774	0.105023	-0.0635155
-2.32301	3.54208	-2.42236	3.54453	-0.0616251	-0.098437	-0.411157	5.01684	0.0761014	0.105032	-0.0635035
-2.04425	3.6504	-2.14112	3.5854	-0.0122991	-0.0489861	-0.411157	5.01685	0.0759826	0.105038	-0.0634953
-1.86938	3.70991	-1.97452	3.56907	0.0143293	0.0551363	-0.210245	5.01685	0.0759725	0.105039	-0.0634946
-1.47583	3.82178	-1.57638	3.67049	0.0444598	0.0485725	-0.210245	5.01686	0.0759657	0.105039	-0.0634941
-1.39708	3.84068	-1.50921	3.71127	-0.0415815	0.00266775	-0.210245	5.01686	0.0759656	0.105039	-0.0634941
-0.998092	3.91949	-1.14056	3.83807	-0.00944775	-0.0671684	-0.210245	5.01686	0.0759655	0.105039	-0.0634941
-0.910813	3.93307	-1.05374	3.83702	-0.180407	-0.254925	-0.210245	5.01686	0.0759655	0.105039	-0.0634941
-0.647436	3.96632	-0.918458	3.73814	0.0691	-0.110239	-1.12679	5.01686	0.0759655	0.105039	-0.0634941
-0.415447	3.98617	-0.875578	3.65522	0.0287377	0.41907	-1.12679	5.01686	0.0759655	0.105039	-0.0634941
-0.127162	3.99871	-0.531294	3.63544	0.374949	0.122078	-1.12679	5.01686	0.0759655	0.105039	-0.0634941
0.0840695	3.99943	-0.334892	3.74103	0.887317	0.179803	-1.12679	5.01686	0.0759655	0.105039	-0.0634941
0.161107	3.99792	-0.254471	3.78808	0.872248	0.0497842	-1.12679	5.01686	0.0759655	0.105039	-0.0634941
0.238106	3.99546	-0.17788	3.83613	0.845594	0.0157851	-1.12679	5.01686	0.0759655	0.105039	-0.0634941
0.358847	3.98969	-0.0548321	3.90665	0.805141	0.00439258	-1.12679	5.01686	0.0759655	0.105039	-0.0634941
0.510873	3.97907	0.108603	3.98358	0.757244	0.00168616	1.91959	5.01686	0.0759655	0.0703298	-0.10059
0.582746	3.97274	0.188908	4.01496	0.325472	-0.189063	1.91959	5.01686	0.0759655	0.0386075	-0.116508
0.820543	3.94577	0.458533	4.01531	0.350341	-0.0259911	1.91959	5.01686	0.0759655	0.0386075	-0.116508
1.0756	3.90635	0.743825	3.94878	0.140741	-0.277005	1.91959	5.01686	0.0759655	0.0386075	-0.116508
1.34696	3.85212	0.94553	3.78409	0.237969	-0.0144665	1.91959	5.01686	0.0759655	0.0386075	-0.116508
1.55771	3.80093	1.08876	3.63822	0.293772	0.661635	1.91959	5.01686	0.0759655	0.0386075	-0.116508
1.69152	3.76415	1.24838	3.63257	0.675533	0.12393	1.91959	5.01686	0.0759655	0.0386075	-0.116508
1.82398	3.72435	1.39201	3.68366	0.640935	0.0153925	1.91959	5.01686	0.0759655	0.0386075	-0.116508
1.94293	3.68565	1.52269	3.7209	0.608571	-0.00313904	1.91959	5.01686	0.0759655	0.0386075	-0.116508
2.02425	3.65753	1.61611	3.73976	0.393865	-0.144857	1.91959	5.01686	0.0759655	0.0386075	-0.116508
2.23881	3.57661	1.87596	3.70962	0.388375	-0.02202	1.91959	5.01686	0.0759655	0.0386075	-0.116508
2.43109	3.49535	2.10334	3.6307	0.356918	-0.00150053	1.91959	5.01686	0.0759654	0.0386075	-0.116508
2.47057	3.47759	2.14949	3.6124	0.492109	0.332378	1.91959	5.01686	0.0759648	0.0386073	-0.116509
2.57168	3.43036	2.27969	3.59397	0.551544	0.0957234	1.91959	5.01686	0.0759622	0.0386063	-0.116513
2.67138	3.38124	2.40305	3.59834	0.529144	0.0210237	0.883986	5.01687	0.0759489	0.0386017	-0.116535
2.81153	3.30772	2.57757	3.59865	0.49445	-0.00592568	0.883986	5.01694	0.0758828	0.0385786	-0.11664
2.8922	3.2629	2.68045	3.58971	0.19328	-0.371087	0.883986	5.01729	0.0755524	0.038462	-0.11717
3.11303	3.13014	2.87981	3.40244	0.376193	-0.0235635	0.883986	5.01904	0.0739112	0.0378609	-0.119826
3.28493	3.01561	2.99569	3.21401	0.309387	0.237499	0.883986	5.02771	0.0659934	0.0343634	-0.133356
3.51547	2.84439	3.28967	3.05274	0.332953	-0.0195982	0.883986	5.06779	0.0357933	0.000285836	-0.20603
3.64485	2.73819	3.45927	2.98069	0.39253	0.232101	0.883986	5.09149	0.0250254	-0.0569325	-0.256522
3.74277	2.65229	3.59534	2.9389	0.412141	0.0660914	-0.606237	4.97402	-0.0618985	-0.371052	-0.211368
3.83754	2.56416	3.72631	2.913	0.388972	0.00511949	-0.606237	4.91838	-0.188665	-0.400843	-0.116054
3.96834	2.43341	3.9124	2.85617	0.157945	-0.496869	-0.606237	4.87961	-0.503379	-0.364067	-0.00423147
4.10735	2.28101	4.0134	2.66152	0.473245	-0.0636555	-0.606237	4.86927	-0.659965	-0.31744	-0.00463918
4.23722	2.12354	4.0338	2.44256	0.428471	0.0284372	-0.606237	4.79744	-1.1199	-0.200359	-0.00526677
4.25218	2.10431	4.03892	2.41648	0.635489	-0.290077	-0.606237	4.67785	-1.46914	-0.171644	0.0202549
4.32494	2.00717	4.03513	2.27926	0.644834	-0.0350993	-0.606237	4.64464	-1.54162	-0.252389	0.0500979
4.38833	1.91709	4.02775	2.16089	0.61253	0.0146457	-0.8742	4.40905	-1.88858	-0.212196	-0.00603398
4.46956	1.79298	4.03048	1.99412	0.573602	0.0282062	-0.8742	4.37464	-1.93152	-0.187411	-0.0111899
4.49354	1.75419	4.03529	1.94125	0.334219	0.312517	-0.8742	4.20293	-2.14409	-0.166738	-0.0106812
4.60552	1.55727	4.18918	1.71577	0.406701	0.0203951	-0.8742	4.08057	-2.29518	-0.0805605	-0.00964852
4.69	1.38654	4.33923	1.55779	0.355099	0.197493	-0.8742	3.77735	-2.63699	-0.255886	0.0130283
4.77579	1.18438	4.5291	1.41564	0.342137	0.00709372	-0.8742	3.39046	-2.95755	-0.152824	0.00670553
4.8396	1.00504	4.67604	1.28279	0.354773	-0.820925	-0.135566	2.98008	-3.23081	-0.0570854	0.0161369
4.86942	0.908185	4.69087	1.1552	0.841649	-0.177322	-0.135566	2.53998	-3.43849	0.00527017	0.0111802
4.89621	0.810765	4.65039	1.03429	0.81227	-0.0176007	-0.135566	2.08082	-3.59162	-0.0117789	-0.0318003
4.91853	0.719146	4.61219	0.924461	0.775374	0.0132052	-0.135566	1.63289	-3.78463	-0.0245989	0.0143048
4.94084	0.613495	4.57364	0.794718	-0.0606736	0.483698	-0.135566	1.15487	-3.91331	-0.0399398	0.0158107
4.97046	0.434178	4.65968	0.635322	0.400757	0.169423	-0.135566	0.722062	-3.92098	-0.0292791	-0.0385923
4.98928	0.261776	4.78128	0.56967	0.376459	0.0068438	0.674694	0.647643	-3.92752	-0.000549672	-0.0149464
4.99272	0.215822	4.81189	0.549672	0.290227	-0.439566	0.674694	0.281258	-3.97432	-0.000714234	0.0060516
4.99777	0.119394	4.86451	0.463694	0.501406	-0.201379	0.674694	0.152752	-3.98778	-7.88311e-05	0.0165068
4.99992	0.0228972	4.87751	0.343907	0.514243	-0.0667175	0.674694	-0.343946	-3.96209	-0.0140696	-0.0139842
5	0.00442869	4.87702	0.320716	0.511128	-0.0522991	0.674694	-0.84562	-3.9071	0.0017818	-0.00389447
5	0.00157846	4.87689	0.317142	0.51059	-0.0502987	0.674694	-1.28103	-3.86895	-0.00189429	0.0352957
5	0.000630228	4.87684	0.315953	0.510409	-0.0496456	0.674694	-1.33674	-3.85451	-0.0483155	-0.0476018
5	0.000312725	4.87683	0.315555	0.510348	-0.0494283	0.674694	-1.623	-3.80392	-0.0498798	-0.0176503
5	0.000139852	4.87682	0.315339	0.510314	-0.0493102	-0.241185	-1.82596	-3.78814	0.012537	0.0961428
5	6.07554e-05	4.87681	0.31524	0.510299	-0.0492563	-0.241185	-2.16205	-3.59207	-0.0469219	-0.00153912
5	7.62804e-06	4.87681	0.315173	0.510289	-0.0492201	-0.241185	-2.20051	-3.5411	-0.0353915	-0.10796
5	3.13911e-06	4.87681	0.315167	0.510288	-0.049217	-0.241185	-2.5022	-3.36748	-0.128685	-0.0745512
5	1.2321e-07	4.87681	0.315164	0.510287	-0.049215	-0.241185	-2.6126	-3.36443	-0.177751	-0.0565428
5	5.94843e-08	4.87681	0.315163	0.510287	-0.0492149	-1.15159	-2.96689	-3.37265	-0.177294	0.104488
5	2.47893e-08	4.87681	0.315163	0.510287	-0.0492149	-1.15159	-3.0525	-3.34868	-0.13019	0.224293
5	1.47904e-09	4.87681	0.315163	0.510287	-0.0492149	-1.15159	-3.22854	-3.16593	-0.218283	0.0317251
5	4.93931e-10	4.87681	0.315163	0.510287	-0.0492149	-1.15159	-3.31268	-2.97657	-0.181173	-0.138189
5	1.63003e-10	4.87681	0.315163	0.510287	-0.0492149	-1.15159	-3.57933	-2.71289	-0.20124	-0.0439339
5	5.18353e-11	4.87681	0.315163	0.510287	-0.0492149	-1.15159	-3.67976	-2.66133	-0.176915	0.0437376
5	1.44892e-11	4.87681	0.315163	0.510287	-0.0492149	-1.15159	-3.98654	-2.43153	-0.164235	0.0353971
5	1.94101e-12	4.87681	0.315163	0.510287	-0.0492149	-1.15159	-4.04047	-2.36595	-0.158136	0.00596828
5	8.82298e-13	4.87681	0.315163	0.510287	-0.0492149	-0.816381	-4.26257	-2.05426	-0.133316	-0.0148981
5	3.95576e-13	4.87681	0.315163	0.510287	-0.0492149	-0.816381	-4.30589	-1.99264	-0.137611	0.0360284
5	1.75308e-13	4.87681	0.315163	0.510287	-0.0492149	-0.816381	-4.48182	-1.66213	-0.116587	-0.0104608
5	2.25409e-14	4.87681	0.315163	0.510287	-0.0492149	-0.816381	-4.51103	-1.59538	-0.0614429	-0.146774
5	-8.75932e-14	4.87681	0.315163	0.425932	-0.285301	-0.816381	-4.7518	-1.34595	-0.085611	0.0114604
5	-1.97727e-13	4.87681	0.315163	0.326491	-0.395245	-0.0251059	-4.80139	-1.30898	-0.0740447	0.119847
5	-3.07861e-13	4.87681	0.315163	0.326491	-0.395245	-0.0251059	-4.95045	-0.996665	-0.156332	0.0560779
5	-8.65637e-13	4.87681	0.315163	0.326491	-0.395245	-0.0251059	-4.94695	-0.933145	-0.162844	0.0302683
5	-3.65452e-12	4.87681	0.315163	0.326491	-0.395245	-0.0251059	-4.90021	-0.623831	-0.145358	-0.0742838
5	-1.7606e-11	4.87681	0.315163	0.326491	-0.395245	-0.0251059	-4.89605	-0.523688	-0.141762	-0.0807863
5	-8.73636e-11	4.87681	0.315163	0.326491	-0.395245	-0.0251059	-4.96646	-0.142578	-0.125794	-0.000679517
5	-4.36151e-10	4.87681	0.315163	0.326491	-0.395245	1.03987	-4.96986	-0.130389	-0.125023	0.00246798
5	-2.18009e-09	4.87681	0.315163	0.326491	-0.395245	1.03987	-4.9721	-0.122286	-0.124515	0.00452929
5	-1.08998e-08	4.87681	0.315163	0.326491	-0.395245	1.03987	-4.97213	-0.122201	-0.12451	0.00455061
5	-5.44981e-08	4.87681	0.315163	0.326491	-0.395245	1.03987	-4.97213	-0.122187	-0.124509	0.00455423
5	-2.7249e-07	4.87681	0.315163	0.326491	-0.395246	1.03987	-4.97213	-0.122182	-0.124508	0.00455546
5	-1.36245e-06	4.87681	0.315162	0.326487	-0.395249	1.03987	-4.97213	-0.12218	-0.124508	0.00455602
5	-6.81224e-06	4.87681	0.315159	0.326472	-0.395265	1.03987	-4.97213	-0.122179	-0.124508	0.00455633
5	-3.40612e-05	4.87683	0.315141	0.326393	-0.395345	1.03987	-4.97213	-0.122178	-0.124508	0.00455643
5	-0.000170306	4.87691	0.315051	0.325998	-0.395745	-0.044261	-4.97213	-0.122178	-0.124508	0.00455649
5	-0.00085153	4.87733	0.314604	0.324011	-0.397745	-0.044261	-4.97213	-0.122178	-0.124508	0.00455651
5	-0.00425765	4.8794	0.31243	0.313794	-0.407759	-0.044261	-4.97213	-0.122178	-0.124508	0.00455652
4.99993	-0.0212882	4.88961	0.303202	0.255325	-0.457321	-0.044261	-4.97213	-0.122178	-0.124508	0.00455652
4.99823	-0.106429	4.90944	0.291455	-0.189947	-0.568837	-0.044261	-4.97213	-0.122178	-0.124508	0.00455653
4.99471	-0.184009	4.86435	0.262641	-0.426023	-0.392513	0.824879	-4.97213	-0.122178	-0.124508	0.00455653
4.97418	-0.406016	4.8061	-0.014359	-0.525298	-0.0137643	0.824879	-4.97213	-0.122178	-0.124508	0.00455653
4.94679	-0.582	4.81412	-0.233771	-0.479331	0.00767451	0.824879	-4.97213	-0.122178	-0.124508	0.00455653
4.86111	-0.936232	4.79544	-0.675256	-0.397191	0.0173067	0.824879	-4.97213	-0.122178	-0.124508	0.00455653
4.84945	-0.974177	4.78931	-0.721685	-0.256912	-0.0833988	0.824879	-4.97213	-0.122178	-0.124508	0.00455653
4.78421	-1.16243	4.77915	-0.936516	-0.239541	0.00694711	0.824879	-4.97213	-0.122178	-0.124508	0.00455653
4.70365	-1.35662	4.76714	-1.15779	0.0583541	-0.165052	-0.467321	-4.97213	-0.122178	-0.124508	0.00455653
4.57129	-1.62052	4.82173	-1.36372	-0.0118846	0.0242115	-0.467321	-4.97213	-0.122178	-0.124575	-0.00204028
4.51086	-1.72551	4.85185	-1.4246	-0.215977	0.581312	-0.467321	-4.97213	-0.122178	-0.120083	0.0332146
4.41001	-1.88498	4.77044	-1.61911	-0.607398	0.0758186	-0.467321	-4.97213	-0.122178	-0.120083	0.0332146
4.30036	-2.04068	4.58423	-1.77476	-0.55336	-0.0355411	-0.467321	-4.97213	-0.122178	-0.120083	0.0332146
4.27299	-2.07715	4.54146	-1.8111	-0.433247	-0.0306505	-0.467321	-4.97213	-0.122178	-0.120083	0.0332146
4.12896	-2.2559	4.34212	-1.99473	-0.391765	-0.0340148	-0.467321	-4.97213	-0.122178	-0.120083	0.0332146
3.99244	-2.40805	4.17808	-2.16905	0.0421759	-0.0400625	-0.467321	-4.97213	-0.122178	-0.120083	0.0332146
3.67199	-2.71488	3.92257	-2.51511	-0.991107	0.187482	-0.467321	-4.97213	-0.122178	-0.120083	0.0332146
3.57198	-2.79897	3.77732	-2.65157	-0.93973	0.0185252	-0.467321	-4.97213	-0.122178	-0.120083	0.0332146
3.46896	-2.8807	3.64132	-2.77602	-0.88679	-0.000369826	-0.467321	-4.97213	-0.122178	-0.120083	0.0332147
3.33831	-2.97786	3.47373	-2.92366	-0.825686	-0.000770451	-0.467321	-4.97213	-0.122178	-0.120083	0.0332147
3.31485	-2.99459	3.44425	-2.94918	-0.514737	0.0216643	-0.467321	-4.97213	-0.122178	-0.120083	0.0332149
3.19561	-3.07642	3.30794	-3.05977	-0.484069	0.00617548	-0.467321	-4.97214	-0.122176	-0.120083	0.0332158
2.92459	-3.24437	3.00009	-3.28269	-0.0545205	0.071616	-0.467321	-4.97214	-0.12217	-0.120082	0.0332202
2.61926	-3.40724	2.67003	-3.40504	-0.0618488	-0.000948167	-0.467321	-4.97216	-0.122139	-0.120078	0.0332424
2.5051	-3.46174	2.54692	-3.42603	0.178095	0.130754	-0.467321	-4.97224	-0.121982	-0.120062	0.0333536
2.10253	-3.62916	2.32442	-3.34319	0.0509717	-0.080058	-0.467321	-4.97267	-0.121201	-0.119977	0.0339109
2.06059	-3.64452	2.31386	-3.33149	0.0492646	-0.251893	-0.467321	-4.97483	-0.117307	-0.119544	0.0367313
1.84833	-3.71666	2.13786	-3.30475	-0.276213	-0.229787	-0.467321	-4.9802	-0.107817	-0.120234	0.0507667
1.59549	-3.79089	1.92649	-3.47418	-0.386884	0.0264602	-0.467321	-5.00824	-0.0634512	-0.109646	0.0941298
1.32102	-3.85787	1.70636	-3.67526	-0.354667	0.0670057	-0.467321	-5.08398	0.00288211	0.0473496	0.273248
1.11445	-3.89937	1.49634	-3.77626	-0.403316	0.0121422	-0.467321	-5.01778	0.038851	0.345423	0.235398
0.725069	-3.95772	1.05982	-3.90298	-0.340906	0.0154918	-0.467321	-4.91636	0.295498	0.386313	0.0461607
0.622272	-3.9689	0.945104	-3.92543	-0.157433	0.130965	-0.467321	-4.89033	0.488079	0.324038	0.0437521
0.353856	-3.98997	0.664241	-3.89595	-0.173059	0.00319299	-0.467321	-4.83995	0.965613	0.202401	0.00611792
0.123877	-3.99877	0.439737	-3.8312	-0.157333	-0.0543571	-0.467321	-4.7374	1.31427	0.171399	-0.00837328
-0.272099	-3.99407	0.0204797	-3.80722	-0.145227	-0.0220882	-0.467321	-4.70496	1.39186	0.120424	0.009382
-0.375756	-3.98869	-0.0870391	-3.81976	-0.213202	-0.0583144	-0.467321	-4.50113	1.78449	0.187743	-0.0253861
-0.871634	-3.93875	-0.629778	-3.91062	-0.0780077	0.131619	-0.467321	-4.21386	2.15153	0.26411	-0.00303147
-1.1624	-3.89041	-0.920666	-3.83122	-0.125043	0.0320898	-0.467321	-3.88127	2.50811	0.0438139	0.0075002
-1.3588	-3.84946	-1.0805	-3.72036	-0.20697	-0.550422	-0.467321	-3.54441	2.81704	0.105005	0.00296435
-1.54013	-3.80551	-1.2772	-3.73399	-0.541704	-0.0503206	-0.467321	-3.15799	3.09991	0.0202172	-0.0124655
-1.71925	-3.7561	-1.43504	-3.82111	-0.504464	0.0700425	-0.467321	-2.73794	3.32533	0.0297737	0.00726885
-1.8324	-3.72171	-1.54573	-3.86213	-0.0435449	0.319871	-0.467321	-2.29992	3.52818	0.0702086	0.021113
-2.09583	-3.63164	-1.8157	-3.72938	-0.278488	0.0408954	-0.467321	-1.84478	3.72787	0.0852114	0.00365981
-2.28768	-3.55676	-1.91577	-3.56954	-0.190579	-0.456259	-0.467321	-1.35866	3.87169	-0.0146409	-0.0553099
-2.47194	-3.47696	-2.1224	-3.49865	-0.464882	-0.0742702	-0.467321	-1.01377	3.88785	-0.00477815	-0.00929142
-2.65187	-3.39106	-2.33209	-3.52224	-0.429477	0.0518394	-0.467321	-0.868972	3.88019	0.0627836	0.0918202
-2.72011	-3.35629	-2.4123	-3.5259	-0.687344	-0.199649	-0.467321	-0.573442	3.93627	0.0804225	0.0416221
-2.82504	-3.30034	-2.54119	-3.548	-0.673427	0.0153186	-0.0236722	-0.38091	4.00378	0.0675011	-0.0141544
-2.92818	-3.2423	-2.6615	-3.57256	-0.642737	0.0604473	-0.0236722	0.0548264	4.05136	0.0610414	-0.0271728
-3.08337	-3.14888	-2.85565	-3.58955	-0.60486	0.0638986	-0.0236722	0.130204	4.04275	0.0158438	-0.0757425
-3.12535	-3.12227	-2.91106	-3.58829	-0.0828872	0.623017	-0.0236722	0.487553	3.93259	0.0144886	0.0175634
-3.27457	-3.02281	-3.03688	-3.43456	-0.574519	0.0548911	-0.0236722	0.60817	3.89637	0.0302736	0.0644322
-3.41885	-2.91879	-3.05901	-3.2611	-0.534033	-0.0845544	0.124549	0.951966	3.87478	0.0393303	0.0290063
-3.49937	-2.85706	-3.08685	-3.16053	-0.360982	-0.410295	0.124549	1.10758	3.88272	0.101086	0.0551254
-3.65513	-2.7294	-3.26154	-3.00307	-0.515251	-0.0517519	0.124549	1.54857	3.88944	0.0912724	-0.0339915
-3.80362	-2.5963	-3.4771	-2.90722	-0.471233	0.0246088	-1.4661	1.604	3.88024	0.0559053	-0.0866784
-3.83843	-2.56331	-3.52738	-2.88334	-0.372781	0.288512	-1.4661	1.85738	3.77087	0.0721024	-0.0315021
-4.00569	-2.39392	-3.70397	-2.66755	-0.425737	-0.00761046	-1.4661	2.03862	3.65336	0.0664656	0.0182496
-4.13913	-2.24394	-3.80931	-2.46075	-0.3638	-0.133195	-1.4661	2.43952	3.46543	0.0588342	0.0234269
-4.36653	-1.94869	-4.09207	-2.13974	-0.32918	0.00400946	-1.4661	2.48672	3.44935	0.0577055	0.0176691
-4.39848	-1.90215	-4.13826	-2.09561	-0.316195	0.288942	-1.4661	2.71952	3.36603	0.0521538	-0.0085681
-4.5465	-1.66456	-4.23891	-1.7986	-0.373692	-0.0355967	-1.4661	2.92963	3.26618	0.0429119	-0.0387649
-4.61388	-1.54135	-4.2583	-1.64483	0.0934926	-0.688204	-1.4661	3.32141	2.97075	0.0246924	0.0789329
-4.67459	-1.41946	-4.36286	-1.57156	-0.614114	-0.177255	-1.4661	3.65252	2.78399	0.0282623	0.0147044
-4.73026	-1.29605	-4.44394	-1.5861	-0.592154	0.0551446	-2.03131	3.72377	2.74961	0.0136592	-0.0466843
-4.78318	-1.16516	-4.52853	-1.59148	-0.285946	0.398364	-2.03131	4.01746	2.4676	0.0279456	-0.0357389
-4.84452	-0.989756	-4.67211	-1.49128	-0.501234	0.132257	-2.03131	4.03988	2.42988	0.0170317	0.0162906
-4.90468	-0.77732	-4.78995	-1.24587	-0.491976	0.0670326	-2.03131	4.16011	2.24638	0.0197817	0.0447468
-4.96311	-0.484982	-4.86337	-0.877038	-0.418087	-0.0200978	-2.03131	4.30071	2.08436	0.0244995	-0.0642105
-4.97718	-0.381715	-4.88224	-0.753096	-0.377124	-0.0428745	-2.03131	4.47007	1.78953	0.0366505	-0.0253953
-4.99995	0.0177028	-4.96766	-0.293863	-0.306351	0.132733	-2.03131	4.49907	1.70444	0.0444095	-0.0223912
-4.99832	0.103602	-5.01888	-0.255764	-0.174335	0.342033	-2.03131	4.63061	1.30555	0.0143357	0.0955014
-4.99439	0.189454	-5.0327	-0.247547	0.14079	0.441196	0.357475	4.8637	0.950792	0.0105333	-0.0259707
-4.97612	0.390466	-4.93062	-0.0882246	0.485181	0.126436	0.357475	4.97751	0.633927	0.0307178	-0.0513811
-4.97276	0.416944	-4.92469	-0.0556601	0.663717	-0.028886	0.357475	4.98121	0.568745	0.0429027	-0.0513567
-4.95268	0.549033	-4.89171	0.117761	0.621249	0.00806861	0.357475	4.95404	0.245259	0.0390243	0.0199637
-4.917	0.725816	-4.84326	0.346277	0.567911	0.0143241	0.357475	4.94669	0.166948	0.0310662	0.0368645
-4.89589	0.812019	-4.81935	0.456842	0.350391	0.137934	0.357475	4.94146	0.0555236	0.0319657	0.0432204
-4.83761	1.01116	-4.80194	0.695542	0.331758	0.02565	-0.137081	4.94128	0.0353641	0.032137	0.0432101
-4.7701	1.19898	-4.79005	0.917466	0.0766545	0.175782	-0.137081	4.94129	0.0229811	0.032232	0.0430383
-4.59664	1.57396	-4.83286	1.33544	-0.12261	0.148315	-0.137081	4.94131	0.0182578	0.0322658	0.0429404
-4.41407	1.8789	-4.89206	1.58513	-0.0833053	-0.10168	1.04365	4.94132	0.0164658	0.0322782	0.0428987
-4.37726	1.93322	-4.88819	1.63935	0.362575	-0.436775	1.04365	4.94132	0.0164244	0.0322784	0.0428977
-4.29733	2.04477	-4.79045	1.77182	0.533004	-0.0981629	1.04365	4.94132	0.0164206	0.0322785	0.0428976
-4.21297	2.1542	-4.65367	1.86553	0.504753	-0.00250952	1.04365	4.94132	0.0164198	0.0322785	0.0428976
-4.11414	2.27316	-4.50158	1.96782	1.07152	0.121396	1.04365	4.94132	0.0164196	0.0322785	0.0428975
-4.01588	2.38296	-4.33758	2.14452	0.983616	0.0480447	1.04365	4.94132	0.0164194	0.0322785	0.0428975
-3.91305	2.49005	-4.17598	2.28476	0.918669	0.0220835	1.04365	4.94132	0.0164193	0.0322785	0.0428975
-3.82302	2.578	-4.04419	2.40221	0.868132	0.0134491	1.04365	4.94132	0.0164193	0.0322785	0.0428975
-3.80992	2.59039	-4.02559	2.41897	-0.0798079	-0.0354407	-0.0575744	4.94132	0.0164193	0.0322785	0.0428975
-3.74349	2.65165	-3.95857	2.47459	-0.0736758	-0.0370276	-0.0575744	4.94132	0.0164193	0.0322785	0.0428975
-3.46763	2.88173	-3.66138	2.65201	0.303388	0.119132	-0.0575744	4.94132	0.0164193	0.0322785	0.0428975
-3.09069	3.14428	-3.29061	3.02543	-0.116874	-0.0467539	-0.0575744	4.94132	0.0164193	0.0322785	0.0428975
-2.7523	3.33945	-2.97232	3.18877	-0.0242512	-0.0865699	-0.0575744	4.94132	0.0164193	0.0322785	0.0428975
-2.68286	3.37542	-2.90308	3.18981	0.0496935	0.0167878	-0.354856	4.94132	0.0164193	0.0486501	0.0226994
-2.32506	3.54122	-2.52714	3.27772	0.0750916	0.064078	-0.354856	4.94132	0.0164193	0.0531029	0.00788515
-2.24824	3.57282	-2.45605	3.32311	0.33918	0.0952918	-0.354856	4.94132	0.0164193	0.0531029	0.00788515
-2.01474	3.66089	-2.24101	3.49631	0.307013	-0.00333096	-0.354856	4.94132	0.0164193	0.0531029	0.00788515
-1.79115	3.73453	-2.02633	3.63581	0.442286	0.0322504	-0.354856	4.94132	0.0164193	0.0531029	0.00788515
-1.50266	3.81509	-1.71527	3.80361	0.382526	-0.00728027	-0.478473	4.94132	0.0164193	0.0531029	0.00788515
-1.31616	3.85893	-1.5128	3.8845	-0.13361	-0.237962	-0.478473	4.94132	0.0164193	0.0531029	0.00788515
-1.13926	3.89478	-1.3538	3.86729	0.0844136	-0.200705	-0.478473	4.94132	0.0164193	0.0531029	0.00788515
-0.960838	3.92545	-1.26427	3.78801	0.118507	-0.0279465	-0.478473	4.94132	0.0164193	0.0531029	0.00788515
-0.828021	3.94477	-1.20124	3.72691	0.171656	0.597168	0.582988	4.94132	0.0164193	0.0531029	0.00788514
-0.685652	3.96221	-1.04563	3.72811	0.598861	0.160913	0.582988	4.94132	0.0164193	0.0531029	0.00788508
-0.542714	3.97637	-0.896155	3.80925	0.576428	0.0242325	0.582988	4.94132	0.0164191	0.0531029	0.00788481
-0.390188	3.9878	-0.74201	3.89112	0.541665	-0.00184714	0.582988	4.94132	0.0164179	0.0531029	0.00788343
-0.331609	3.99119	-0.680991	3.91925	0.488372	-0.0205178	0.582988	4.94133	0.0164124	0.0531025	0.00787656
-0.0381922	3.99988	-0.36045	4.02017	0.436588	-0.00747091	0.448651	4.94135	0.0163848	0.0531006	0.00784221
0.168115	3.99774	-0.126075	4.05941	0.0884973	-0.250298	0.448651	4.94149	0.0162465	0.0530911	0.00767047
0.41161	3.98642	0.103596	3.97661	0.203648	-0.0598376	0.448651	4.94218	0.015554	0.0530445	0.00681157
0.66616	3.96434	0.3037	3.83822	0.229209	0.189053	0.769136	4.94563	0.0120652	0.0528335	0.0025125
0.938267	3.92894	0.596896	3.79782	0.274003	0.0437559	0.769136	4.96274	-0.00590946	0.0521656	-0.0191672
1.15755	3.89133	0.836402	3.81449	0.605844	0.323086	0.769136	5.04533	-0.0931036	0.0372408	-0.142212
1.24269	3.87449	0.935482	3.83669	0.647054	0.103961	1.75099	5.06513	-0.109541	0.021262	-0.184737
1.32744	3.85646	1.02449	3.87058	0.627974	0.0295461	1.75099	5.0804	-0.130412	-0.214269	-0.312457
1.47585	3.82178	1.18115	3.92636	0.589526	-0.0025776	1.75099	4.95986	-0.235263	-0.358517	-0.193585
1.63737	3.77944	1.36282	3.96839	0.27231	-0.208038	1.75099	4.87498	-0.597479	-0.355488	-0.0108707
1.87867	3.70691	1.633	3.90388	0.320108	-0.0311965	1.75099	4.86815	-0.693497	-0.362271	0.0261696
2.10084	3.62979	1.86547	3.78133	0.287647	0.00281973	1.75099	4.77605	-1.16501	-0.223045	-0.0101966
2.45907	3.4828	2.25407	3.59071	0.241655	0.0147063	1.75099	4.61121	-1.58827	-0.259395	0.0423095
2.54331	3.44387	2.34705	3.54874	0.232286	0.011548	0.545438	4.33983	-1.98599	-0.239983	0.00121431
2.96037	3.22354	2.81207	3.32936	0.151831	-0.115296	0.545438	4.02957	-2.35113	-0.13323	-0.00742662
3.2323	3.05179	3.06521	3.1029	0.154688	-0.00366967	0.545438	3.70707	-2.69095	-0.11799	0.00962854
3.34785	2.971	3.16466	2.9948	0.136992	0.453786	0.545438	3.33101	-2.98652	-0.180709	-0.0155275
