# Supplementary material for: Unscented Kalman Filter-Trained Neural Networks for Slip Model Prediction
Source: PLoS One. 2016 Jul 28;11(7):e0158492. doi: 10.1371/journal.pone.0158492 (PMC4965072; doi:10.1371/journal.pone.0158492)
Supplement: S4 Table — Column description: Xr, Yr: the desired positions in X-axis and Y-axis. X no SP: the actual position without slip prediction in X-axis. Y no SP: the actual position without slip prediction in Y-axis. xe no SP: the position error without slip prediction in vx-axis. ye no SP: the position error without slip prediction in vy-axis. X with SP: the actual position with slip prediction in X-axis. Y with SP: the actual position with slip prediction in Y-axis. xe with SP: the position error with slip prediction in vx-axis. ye with SP: the position error with slip prediction in vy-axis. (XLS) [file pone.0158492.s004.xls]

## Sheet: Sheet1
Xr	Yr	X no SP	Y no SP	xe no SP	ye no SP	X with SP	Y with SP	xe with SP	ye with SP
0	5	0	5	-0.0504193	-0.0504193	0	5	-0.0112741	-0.0112741
0.00019928	5	0.000195261	5	-0.0504047	-0.0504299	0.000200951	5	-0.0112726	-0.0112747
0.000583604	5	0.000571839	5	-0.0503765	-0.0504503	0.000587529	5	-0.0112696	-0.0112759
0.00250523	5	0.00245479	5	-0.0502351	-0.0505496	0.00252043	5	-0.0112548	-0.0112812
0.0121133	5	0.0118706	4.99992	-0.0495271	-0.0509859	0.012185	4.99998	-0.0111812	-0.011295
0.0601525	4.99991	0.0589168	4.99813	-0.0460244	-0.0516426	0.0605067	4.9995	-0.0108227	-0.0110461
0.20542	4.99894	0.199287	4.97973	-0.0376389	-0.0389639	0.205508	4.9947	-0.0099145	-0.00751723
0.385355	4.99628	0.368286	4.9409	-0.0335739	-0.00310076	0.385004	4.98433	-0.00914993	6.81159e-05
0.499167	4.99375	0.47552	4.91638	-0.255453	-0.317718	0.496347	4.97746	-0.069047	-0.0633521
0.607735	4.99072	0.547411	4.87293	0.00996747	-0.353588	0.681204	4.94483	-0.0513683	-0.0481485
0.716014	4.9871	0.564349	4.83232	0.159682	-0.20601	0.854969	4.88771	-0.0455058	0.00245045
0.880959	4.98041	0.56417	4.8176	0.175576	-0.0113414	0.95049	4.85796	0.029173	0.157576
0.993347	4.97502	0.564793	4.80203	-0.223658	0.582111	1.08946	4.85067	0.0879591	0.132938
1.07277	4.9708	0.601221	4.76633	0.413094	0.535617	1.21904	4.88639	0.106022	0.0663371
1.15192	4.96626	0.695828	4.75977	0.624799	0.224456	1.40326	4.96019	0.0130691	-0.0648964
1.23974	4.96081	0.796618	4.7904	0.631614	0.068268	1.59343	4.98599	0.0462991	-0.0963832
1.32566	4.95506	0.888695	4.82805	0.610722	0.0163842	1.78702	4.93992	0.0651805	-0.0524583
1.43305	4.94728	1.00403	4.8732	0.583905	-0.00390204	1.85787	4.91098	0.0829008	0.0174238
1.4776	4.94386	1.05287	4.89022	0.189864	-0.198486	2.09732	4.83537	0.0821951	0.0465964
1.64706	4.92974	1.23468	4.89303	0.255564	-0.0943983	2.309	4.81211	0.0982738	0.0492055
1.84879	4.91061	1.44296	4.82484	0.243558	-0.0098307	2.53187	4.81389	0.0916048	0.00834653
1.94709	4.90033	1.5421	4.78783	0.32655	0.207039	2.75308	4.81262	0.0994504	-0.00119744
2.14632	4.87747	1.77136	4.7738	0.352786	0.0431232	2.97248	4.79226	0.0904491	-0.0138882
2.34145	4.85229	1.99135	4.79784	0.323436	-0.00315906	3.17175	4.75643	0.0577386	-0.0526852
2.39713	4.84456	2.05409	4.80295	0.403622	0.0686545	3.38849	4.68359	0.0583697	-0.0218715
2.65549	4.80535	2.35903	4.84462	0.35144	-0.0124668	3.53157	4.61965	0.0471301	-0.0144084
2.82321	4.77668	2.55273	4.85063	0.399596	0.0626506	3.8523	4.47551	0.0453868	0.038318
3.0766	4.72795	2.85897	4.86277	0.347673	-0.00682186	4.10682	4.39146	0.0414292	0.0212479
3.22109	4.69686	3.02914	4.85785	0.183708	-0.169007	4.1568	4.37688	0.034441	0.00478614
3.47369	4.63582	3.2904	4.75348	0.21143	-0.0306398	4.26596	4.34181	0.0319673	-0.00751606
3.58678	4.6053	3.39602	4.68665	0.179147	-0.0798466	4.42129	4.2762	0.0301512	-0.0176362
3.80505	4.53974	3.58572	4.54541	0.162501	0.013419	4.58677	4.1749	0.0286884	-0.0167838
3.91663	4.50224	3.68685	4.47402	0.16688	0.0994627	4.6318	4.13989	0.030935	0.0139701
4.16087	4.40811	3.95475	4.36869	0.16443	0.045085	4.717	4.06671	0.0273407	0.016097
4.20735	4.38791	4.00864	4.35572	0.132232	-0.0102968	4.79515	3.99161	0.0246516	-0.0475823
4.3475	4.32136	4.16858	4.30813	0.120469	-0.0185996	4.88925	3.85664	0.0332871	-0.0346505
4.45604	4.26262	4.29122	4.25541	0.112714	-0.0146039	4.9023	3.82753	0.00370017	0.0431426
4.63957	4.14245	4.49468	4.13237	0.0957371	-0.00508359	4.92892	3.75946	0.00174168	0.0474889
4.6602	4.12668	4.51729	4.1157	0.111443	0.122168	4.96148	3.66085	-0.0364737	0.107383
4.71769	4.07932	4.58516	4.07043	0.11596	0.102509	4.99229	3.55893	-0.0304992	0.0874578
4.81779	3.98042	4.71721	3.99947	0.0221425	-0.209559	4.99485	3.55051	-0.0303125	0.0847281
4.92725	3.82421	4.83104	3.82837	-0.0364999	0.179145	4.99522	3.54928	-0.0302883	0.0843159
4.98747	3.65844	4.89776	3.66859	-0.0342272	0.484767	4.99524	3.54923	-0.0302874	0.0843008
4.99695	3.59675	4.93622	3.6306	0.16103	0.418669	4.99524	3.54923	-0.0302873	0.0842986
4.99904	3.57	4.95403	3.62099	0.212367	0.369024	4.99524	3.54922	-0.0302872	0.0842976
4.99995	3.54305	4.97035	3.61476	0.245323	0.317486	4.99524	3.54922	-0.0302872	0.0842975
4.99999	3.53823	4.97303	3.61394	0.249548	0.308482	4.99524	3.54922	-0.0302872	0.0842975
5	3.53582	4.97434	3.61356	0.251497	0.304015	4.99524	3.54922	-0.0302872	0.0842975
5	3.53564	4.97444	3.61353	0.251639	0.303681	4.99524	3.54922	-0.0302872	0.0842975
5	3.53555	4.97449	3.61351	0.251708	0.303518	4.99524	3.54922	-0.0302872	0.0842975
5	3.53554	4.97449	3.61351	0.251718	0.303493	4.99524	3.54922	-0.0302872	0.0842975
5	3.53553	4.97449	3.61351	0.25172	0.303489	4.99524	3.54922	-0.0302872	0.0842975
5	3.53553	4.97449	3.61351	0.25172	0.303488	4.99524	3.54922	-0.0302872	0.0842975
5	3.53553	4.97449	3.61351	0.25172	0.303488	4.99524	3.54922	-0.0302872	0.0842975
5	3.53553	4.97449	3.61351	0.25172	0.303488	4.99524	3.54922	-0.0302872	0.0842975
5	3.53553	4.97449	3.61351	0.25172	0.303488	4.99524	3.54922	-0.0302872	0.0842975
5	3.53553	4.97449	3.61351	0.25172	0.303488	4.99524	3.54922	-0.0302872	0.0842975
5	3.53553	4.97449	3.61351	0.25172	0.303488	4.99524	3.54922	-0.0302872	0.0842975
5	3.53553	4.97449	3.61351	0.25172	0.303488	4.99524	3.54922	-0.0302872	0.0842975
5	3.53553	4.97449	3.61351	0.25172	0.303488	4.99524	3.54922	0.0892195	0.00795446
5	3.53553	4.97449	3.61351	0.25172	0.303488	4.99524	3.54922	0.0878066	-0.0177026
5	3.53553	4.97449	3.61351	0.25172	0.303488	4.99524	3.54922	0.0878066	-0.0177026
5	3.53553	4.97449	3.61351	0.25172	0.303488	4.99524	3.54922	0.0878066	-0.0177026
5	3.53553	4.97449	3.61351	0.25172	0.303488	4.99524	3.54922	0.0878066	-0.0177026
5	3.53553	4.97449	3.61351	0.25172	0.303488	4.99524	3.54922	0.0878066	-0.0177026
5	3.53553	4.97449	3.61351	0.25172	0.303488	4.99524	3.54922	0.0878066	-0.0177026
5	3.53553	4.97449	3.61351	0.25172	0.303488	4.99524	3.54922	0.0878066	-0.0177026
5	3.53553	4.97449	3.61351	0.25172	0.303488	4.99524	3.54922	0.0878066	-0.0177026
5	3.53553	4.97449	3.61351	0.229857	-0.320365	4.99524	3.54922	0.0878066	-0.0177026
5	3.53553	4.97449	3.61351	0.129446	-0.372441	4.99524	3.54922	0.0878066	-0.0177026
5	3.53553	4.97449	3.61351	0.129446	-0.372441	4.99524	3.54922	0.0878066	-0.0177026
5	3.53553	4.97449	3.61351	0.129446	-0.372441	4.99524	3.54922	0.0878066	-0.0177027
5	3.53553	4.97449	3.61351	0.129446	-0.372441	4.99524	3.54922	0.0878066	-0.0177029
5	3.53553	4.97449	3.61351	0.129446	-0.372441	4.99524	3.54922	0.0878064	-0.0177041
5	3.53553	4.97449	3.61351	0.129446	-0.372441	4.99523	3.54922	0.0878056	-0.0177102
5	3.53553	4.97449	3.61351	0.129446	-0.372441	4.99521	3.54919	0.0878017	-0.0177403
5	3.53553	4.97449	3.61351	0.129446	-0.372441	4.99508	3.54904	0.087782	-0.0178911
5	3.53553	4.97449	3.61351	0.129446	-0.372441	4.99443	3.54832	0.087685	-0.0186473
5	3.53553	4.97449	3.61351	0.129446	-0.372441	4.99114	3.54475	0.0872272	-0.0224768
5	3.53553	4.97449	3.61351	0.129446	-0.372441	4.97392	3.5274	0.0854861	-0.0427873
5	3.53553	4.97449	3.61351	0.129446	-0.372441	4.97173	3.52534	0.0595593	-0.0461989
5	3.53553	4.97449	3.61351	0.129444	-0.372441	4.96	3.5146	0.0593881	-0.0603148
5	3.53553	4.9745	3.61351	0.129439	-0.372442	4.89297	3.45737	0.0512769	-0.134467
5	3.53552	4.9745	3.6135	0.129409	-0.372449	4.86679	3.43313	-0.109033	-0.159945
5	3.53546	4.97451	3.61345	0.129264	-0.37248	4.7939	3.34506	-0.132233	-0.166505
5	3.53516	4.97458	3.61321	0.128534	-0.372639	4.74134	3.24007	-0.0624411	-0.173624
5	3.53365	4.97491	3.61202	0.124874	-0.373402	4.71933	3.05888	-0.100647	-0.0502076
4.99993	3.52611	4.97673	3.6061	0.106329	-0.376529	4.72279	3.01832	-0.0831156	-0.0307572
4.99823	3.48818	4.98995	3.57827	0.0113322	-0.373066	4.73436	2.91878	-0.0774238	0.0666073
4.99787	3.48353	4.99196	3.57522	-0.0214733	-0.257164	4.73106	2.80463	-0.102873	0.142364
4.99555	3.46021	5.00284	3.5608	-0.0446527	-0.238043	4.58676	2.5786	-0.182523	0.0992157
4.9714	3.34141	5.05249	3.51931	-0.0993955	-0.10358	4.53977	2.54709	-0.190007	0.0722133
4.95832	3.29992	5.06328	3.5136	0.116192	0.581281	4.37829	2.47312	-0.179215	-0.00506086
4.91695	3.19862	5.08878	3.42627	-0.527029	0.373821	4.19631	2.40455	-0.174614	-0.0585017
4.86924	3.10805	5.02694	3.28464	-0.150568	0.011873	3.92775	2.2474	-0.1637	-0.0420929
4.80237	3.00339	4.94067	3.17609	-0.135398	-0.0144145	3.84665	2.17973	-0.157507	-0.0232246
4.7315	2.90842	4.85404	3.07888	-0.0168566	-0.0330933	3.64096	1.9886	-0.13933	0.0212305
4.54649	2.70151	4.67294	2.86486	-0.0401427	-0.0212953	3.51599	1.88341	-0.144041	0.0293295
4.31605	2.48786	4.4765	2.61479	-0.0521634	0.0274018	3.20846	1.68961	-0.126598	0.00909638
4.04248	2.26798	4.20532	2.37968	-0.103107	0.0138592	3.10698	1.63801	-0.193172	-0.0252494
3.72853	2.04244	3.85537	2.17608	-0.0823962	-0.024729	2.77242	1.44458	-0.167321	-0.00585088
3.43227	1.84671	3.55453	1.96466	-0.0713952	-0.00572947	2.66523	1.37519	-0.0973246	0.0154785
3.37732	1.81179	3.50191	1.92335	-0.124443	-0.00550168	2.29648	1.16991	-0.0840917	0.00499735
3.16623	1.68096	3.29691	1.76335	-0.111739	0.0179522	2.20749	1.12809	-0.131666	-0.0199375
2.99236	1.57661	3.12183	1.64408	-0.435836	-0.0577138	1.86392	0.943037	-0.1153	-0.00498677
2.79751	1.46275	2.90673	1.48949	-0.398594	0.00499318	1.73022	0.861662	-0.0868262	0.0105229
2.57751	1.33749	2.67179	1.31748	-0.0807755	0.0672801	1.36496	0.664447	-0.076092	0.008534
2.28744	1.17678	2.35917	1.18245	-0.0834689	0.00611492	1.23839	0.607079	-0.0543891	0.00746948
2.1369	1.09503	2.19302	1.1387	-0.288641	-0.152582	0.847888	0.437725	-0.0463982	-0.0168625
1.80017	0.915566	1.83818	0.903994	-0.276662	0.0062456	0.727499	0.377776	-0.00555232	-0.00335183
1.67494	0.849836	1.71827	0.808482	-0.161863	0.0391012	0.424319	0.216454	-0.0049216	0.00470156
1.41145	0.713011	1.45116	0.645477	-0.151932	0.0265999	0.233621	0.118641	-0.0100752	0.00485073
1.19625	0.602514	1.21662	0.547646	-0.0606648	0.0312987	-0.273113	-0.122393	-0.0172054	-0.00968173
0.881049	0.442258	0.874692	0.441614	-0.0534656	-0.0320469	-0.765411	-0.387394	0.0300441	0.01925
0.7056	0.353686	0.689233	0.368978	0.118782	0.017938	-1.07503	-0.534616	0.0232397	0.0146103
0.328454	0.164316	0.31313	0.225535	0.100212	-0.00894077	-1.26182	-0.600198	-0.115429	-0.0788065
0.207903	0.103974	0.190935	0.1853	0.0718025	-0.0427897	-1.48494	-0.72165	-0.124031	-0.0351554
-0.0953934	-0.0476989	-0.0922139	0.0218228	0.0428063	-0.0448436	-1.67323	-0.881065	-0.114744	0.0267983
-0.291871	-0.145998	-0.229421	-0.126803	-0.00821837	0.0313502	-1.71201	-0.914027	-0.0616424	0.0402922
-0.558112	-0.279493	-0.444921	-0.315766	-0.0376339	0.0990348	-1.92048	-1.05398	-0.0673324	0.0518244
-0.788728	-0.395604	-0.691106	-0.381744	0.0930835	0.157532	-2.1798	-1.14996	-0.00122618	0.0371459
-1.02886	-0.517203	-0.858538	-0.328201	0.0126901	-0.00424005	-2.4284	-1.20269	-0.00306619	-0.0394461
-1.27771	-0.644222	-0.99634	-0.256803	-0.463726	-0.777451	-2.64621	-1.2755	-0.00822725	-0.0763628
-1.34896	-0.68082	-1.08806	-0.286258	-0.863345	-0.245989	-2.85978	-1.45155	-0.0284953	-0.0214432
-1.41992	-0.71738	-1.16337	-0.356205	-0.868384	-0.0372064	-2.97316	-1.59491	-0.0641187	0.0527672
-1.48774	-0.752441	-1.22619	-0.427966	-0.844558	0.0196907	-3.1599	-1.7685	-0.0812084	0.0811172
-1.57538	-0.797916	-1.30674	-0.520204	-0.81476	0.0367374	-3.33797	-1.85165	-0.125588	0.0177354
-1.68602	-0.855634	-1.41338	-0.633015	-0.779364	0.0369245	-3.57264	-1.92788	-0.113928	-0.0421644
-1.75392	-0.89123	-1.48199	-0.699751	-0.526789	0.0413826	-3.73621	-2.00304	-0.0683158	-0.0407298
-1.96038	-1.00042	-1.69192	-0.874855	-0.485948	0.0301707	-3.95686	-2.1647	-0.0668951	-0.0230748
-2.18446	-1.12075	-1.93968	-1.04156	-0.442219	0.0161392	-4.04171	-2.248	-0.0182087	-0.00508826
-2.2126	-1.13601	-1.97163	-1.06117	-0.113029	0.0934155	-4.20682	-2.42657	-0.0161544	0.0306784
-2.35201	-1.21217	-2.12255	-1.12789	-0.124145	0.0507273	-4.27834	-2.4995	-0.033403	0.0383323
-2.58081	-1.33935	-2.38005	-1.185	-0.11474	-0.0355329	-4.46507	-2.66001	-0.0324531	0.0242177
-2.64918	-1.37795	-2.45698	-1.20312	-0.0615558	-0.0215634	-4.51862	-2.70031	-0.0704437	0.00800819
-2.89459	-1.5191	-2.72476	-1.30033	-0.0652938	-0.0567751	-4.65503	-2.80527	-0.062998	-0.0188885
-3.05929	-1.61645	-2.88798	-1.4089	-0.233756	-0.0495822	-4.73576	-2.87725	-0.113485	-0.0318028
-3.302	-1.76454	-3.1083	-1.62039	-0.209055	0.0320883	-4.87359	-3.0446	-0.102314	-0.027335
-3.43883	-1.8509	-3.23812	-1.73691	-0.377679	0.0233088	-4.89477	-3.07896	-0.0477005	-0.0379694
-3.68478	-2.01264	-3.51281	-1.94299	-0.329433	0.0145307	-4.93741	-3.16544	-0.0485706	-0.0311447
-3.78401	-2.08073	-3.62796	-2.02163	-0.109553	0.0483959	-4.97238	-3.28029	-0.0837253	0.00826047
-4.02074	-2.25158	-3.89645	-2.16744	-0.0975803	-0.00409179	-4.99545	-3.47878	-0.0178493	-0.012946
-4.09139	-2.30536	-3.97883	-2.20772	0.100045	0.044213	-4.99574	-3.49453	-0.0178948	-0.0123816
-4.2898	-2.46547	-4.19263	-2.29273	0.0831724	-0.0194632	-4.99575	-3.49838	-0.0179041	-0.0122329
-4.35788	-2.52423	-4.26754	-2.321	0.00734175	-0.0833361	-4.99574	-3.50028	-0.0179084	-0.0121582
-4.58083	-2.73679	-4.49332	-2.52088	-0.226427	-0.0250064	-4.99574	-3.50075	-0.0179094	-0.0121396
-4.75801	-2.94251	-4.6195	-2.79538	-0.412342	0.1371	-4.99574	-3.50094	-0.0179098	-0.0121322
-4.88765	-3.14087	-4.79899	-3.05339	-0.11411	0.0112067	-4.99574	-3.50112	-0.0179102	-0.0121247
-4.96142	-3.30909	-4.91703	-3.2119	-0.0962797	-0.0162589	-4.99573	-3.50119	-0.0179104	-0.012122
-4.96846	-3.33138	-4.92999	-3.23324	-0.282606	0.0299583	-4.99573	-3.50119	-0.0179104	-0.012122
-4.98522	-3.39698	-4.97178	-3.30687	-0.262486	0.0207871	-4.99573	-3.50119	-0.0179104	-0.0121219
-4.99962	-3.51357	-5.03455	-3.43518	0.0384778	-0.101898	-4.99573	-3.50119	-0.0179104	-0.0121219
-4.99994	-3.52701	-5.03903	-3.44637	0.0332403	-0.108187	-4.99573	-3.50119	-0.0179104	-0.0121219
-5	-3.53411	-5.04121	-3.45244	0.0302925	-0.111318	-4.99573	-3.50119	-0.0179104	-0.0121219
-5	-3.53514	-5.04152	-3.45333	0.0298524	-0.111762	-4.99573	-3.50119	-0.0179104	-0.0121219
-5	-3.53542	-5.0416	-3.45357	0.0297326	-0.111882	-4.99573	-3.50119	-0.0179104	-0.0121219
-5	-3.5355	-5.04162	-3.45364	0.0297001	-0.111915	-4.99573	-3.50119	-0.0179104	-0.0121219
-5	-3.53552	-5.04163	-3.45366	0.0296912	-0.111924	-4.99573	-3.50119	-0.0179104	-0.0121219
-5	-3.53553	-5.04163	-3.45367	0.0296864	-0.111929	-4.99573	-3.50119	-0.0179104	-0.0121219
-5	-3.53553	-5.04163	-3.45367	0.0296861	-0.111929	-4.99573	-3.50119	-0.0179104	-0.0121219
-5	-3.53553	-5.04163	-3.45367	0.029686	-0.111929	-4.99573	-3.50119	0.016663	-0.0137865
-5	-3.53553	-5.04163	-3.45367	0.029686	-0.111929	-4.99573	-3.50119	0.0198591	-0.00856381
-5	-3.53553	-5.04163	-3.45367	0.029686	-0.111929	-4.99573	-3.50119	0.0198591	-0.00856381
-5	-3.53553	-5.04163	-3.45367	0.029686	-0.111929	-4.99573	-3.50119	0.0198591	-0.00856381
-5	-3.53553	-5.04163	-3.45367	0.029686	-0.111929	-4.99573	-3.50119	0.0198591	-0.00856381
-5	-3.53553	-5.04163	-3.45367	0.029686	-0.111929	-4.99573	-3.50119	0.0198591	-0.00856381
-5	-3.53553	-5.04163	-3.45367	0.029686	-0.111929	-4.99573	-3.50119	0.0198591	-0.00856381
-5	-3.53553	-5.04163	-3.45367	0.029686	-0.111929	-4.99573	-3.50119	0.0198591	-0.00856381
-5	-3.53553	-5.04163	-3.45367	0.029686	-0.111929	-4.99573	-3.50119	0.0198591	-0.00856381
-5	-3.53553	-5.04163	-3.45367	0.029686	-0.111929	-4.99573	-3.50119	0.0198591	-0.00856381
-5	-3.53553	-5.04163	-3.45367	0.029686	-0.111929	-4.99573	-3.50119	0.0198591	-0.00856382
-5	-3.53553	-5.04163	-3.45367	0.0303557	-0.111749	-4.99573	-3.50119	0.0198591	-0.00856387
-5	-3.53553	-5.04163	-3.45367	0.0604591	-0.0987627	-4.99573	-3.50119	0.0198591	-0.00856412
-5	-3.53553	-5.04163	-3.45367	0.0604591	-0.0987627	-4.99573	-3.50119	0.019859	-0.00856536
-5	-3.53553	-5.04163	-3.45367	0.0604591	-0.0987627	-4.99573	-3.5012	0.0198588	-0.00857156
-5	-3.53553	-5.04163	-3.45367	0.0604591	-0.0987627	-4.99571	-3.50121	0.0198578	-0.00860256
-5	-3.53553	-5.04163	-3.45367	0.0604591	-0.0987627	-4.99563	-3.50126	0.0198529	-0.00875756
-5	-3.53553	-5.04163	-3.45367	0.0604591	-0.0987627	-4.9952	-3.50153	0.0198279	-0.00953201
-5	-3.53553	-5.04163	-3.45367	0.0604591	-0.0987627	-4.99307	-3.50286	0.0196996	-0.0133905
-5	-3.53553	-5.04163	-3.45367	0.0604591	-0.0987627	-4.98216	-3.50961	0.0190509	-0.0323224
-5	-3.53553	-5.04163	-3.45367	0.0604591	-0.0987627	-4.9193	-3.55017	0.0228418	-0.115234
-5	-3.53553	-5.04163	-3.45367	0.0604591	-0.0987627	-4.91061	-3.55648	0.0214203	-0.145475
-5	-3.53553	-5.04163	-3.45367	0.0604591	-0.0987627	-4.86488	-3.59579	0.0427691	-0.176618
-5	-3.53553	-5.04163	-3.45367	0.0604592	-0.0987629	-4.79531	-3.68669	0.0848617	-0.189848
-5	-3.53554	-5.04163	-3.45367	0.0604592	-0.0987636	-4.72481	-3.87854	0.0690165	-0.0351752
-5	-3.53554	-5.04164	-3.45367	0.0604594	-0.0987674	-4.6477	-4.07088	0.054895	0.0722743
-5	-3.53558	-5.04165	-3.4537	0.0604603	-0.0987863	-4.45033	-4.23631	0.0440094	-0.0466152
-5	-3.53576	-5.04173	-3.45381	0.060465	-0.0988806	-4.19404	-4.37671	0.0457706	-0.00306256
-5	-3.53666	-5.04212	-3.45435	0.0604894	-0.0993527	-3.93436	-4.50817	0.0400739	0.0193882
-4.99997	-3.54117	-5.04407	-3.45707	0.0606309	-0.101728	-3.90312	-4.52022	0.0152034	-0.0338649
-4.99936	-3.56365	-5.05366	-3.47006	0.0618739	-0.113982	-3.79327	-4.56403	0.0153692	-0.0254574
-4.98408	-3.6738	-5.09436	-3.51487	0.0877255	-0.182913	-3.57811	-4.65551	0.0351012	0.0530736
-4.98082	-3.68697	-5.09767	-3.5175	-0.00439597	-0.204911	-3.33891	-4.71248	0.0439555	0.0390357
-4.96004	-3.75196	-5.10792	-3.52418	0.0591796	-0.263966	-3.19767	-4.72163	0.0530233	0.0249745
-4.91226	-3.85116	-5.05523	-3.52348	0.186825	-0.317737	-2.86924	-4.73189	0.0467012	-0.0260321
-4.79462	-4.00572	-4.87201	-3.66563	0.267194	0.189569	-2.78286	-4.74087	0.0499188	-0.0250339
-4.62907	-4.15027	-4.64797	-3.82051	0.316076	0.125785	-2.51962	-4.78833	0.0460732	-0.0156159
-4.41727	-4.28444	-4.35162	-3.88248	-0.0367611	-0.473057	-2.34742	-4.82714	0.014163	-0.0462921
-4.27857	-4.35524	-4.24224	-3.99717	0.364924	-0.21758	-2.09508	-4.89996	0.0152961	-0.00390399
-4.16134	-4.40791	-4.22121	-4.10186	0.293377	0.0380898	-1.91016	-4.95	0.018954	0.0303032
-3.9174	-4.50197	-4.1237	-4.31156	0.276623	0.062662	-1.62781	-4.97854	0.0232278	0.0279206
-3.86382	-4.52036	-4.08231	-4.35461	0.265151	-0.204839	-1.43513	-4.972	0.0105714	-0.00572197
-3.57941	-4.60736	-3.92875	-4.59881	0.25068	0.0354919	-1.08787	-4.9748	0.0117991	-0.0235127
-3.5277	-4.62151	-3.89473	-4.63797	0.239579	0.291081	-0.947986	-4.98949	-0.0182528	-0.0540929
-3.31729	-4.67468	-3.66356	-4.71475	0.353055	0.0637351	-0.690048	-5.0451	-0.011398	-0.00963336
-3.15633	-4.71111	-3.4741	-4.71245	0.375399	0.046464	-0.473755	-5.09141	0.0280093	0.0811367
-2.90486	-4.76173	-3.1768	-4.69471	0.327746	-0.0176693	-0.273099	-5.08638	0.0482057	0.0611522
-2.75343	-4.78894	-3.00179	-4.69736	0.324409	0.000320593	-0.0811429	-5.04016	0.0488678	0.00822213
-2.32301	-4.85479	-2.49997	-4.7359	0.107968	-0.200203	0.0152015	-5.01479	0.135855	0.0379901
-2.05649	-4.88812	-2.25934	-4.85572	0.162869	-0.0352562	0.306427	-4.94192	0.12257	-0.0243353
-1.86938	-4.90851	-2.11079	-4.95585	0.16	0.0633815	0.518756	-4.91493	0.0546585	-0.084312
-1.52903	-4.93975	-1.75706	-5.04588	0.155756	0.0407057	0.800807	-4.94702	0.0646839	-0.0251885
-1.39708	-4.94996	-1.61681	-5.04484	0.0970089	-0.0305147	1.0085	-4.98865	0.0237863	-0.026219
-1.00011	-4.97468	-1.20213	-5.07415	0.0826525	-0.0111196	1.31699	-5.0268	0.0229798	0.0297689
-0.910813	-4.97904	-1.11096	-5.08665	-0.0532047	-0.178043	1.48777	-5.02238	0.111844	0.10656
-0.696542	-4.9878	-0.937463	-5.1693	0.0326334	-0.0965346	1.7625	-4.93918	0.119122	0.0143416
-0.480959	-4.9942	-0.809886	-5.28079	0.035452	0.0393611	1.94212	-4.86986	0.0719556	-0.0462885
-0.415447	-4.99568	-0.763763	-5.31228	0.106117	0.332397	2.20533	-4.82123	0.0760156	-0.0428744
-0.155524	-4.9994	-0.491375	-5.2796	0.308555	0.0687111	2.39943	-4.81837	0.118173	0.0330264
0.0840695	-4.99982	-0.270854	-5.16911	0.70872	0.152567	2.66274	-4.79308	0.110892	0.0255218
0.166611	-4.99931	-0.183605	-5.12565	0.696362	0.0395157	2.84202	-4.75164	0.0309063	-0.0332227
0.249106	-4.99845	-0.100023	-5.07974	0.673808	0.00369225	3.12936	-4.70126	0.0307618	-0.0214399
0.394162	-4.99611	0.0513073	-5.00446	0.636148	-0.0109035	3.2432	-4.68911	0.0589826	0.015939
0.582746	-4.99147	0.259967	-4.92349	0.261098	-0.17809	3.55023	-4.6265	0.0533846	0.0200166
0.820897	-4.98301	0.521565	-4.9183	0.289853	-0.0401805	3.61596	-4.60539	0.0951063	0.0373036
1.0756	-4.97065	0.796831	-4.964	0.0952408	-0.20795	3.81775	-4.52154	0.0869327	0.00760697
1.39242	-4.9503	1.0584	-5.09876	0.137229	0.00881683	3.94171	-4.46215	-0.00905414	-0.0393175
1.55771	-4.9374	1.19597	-5.16424	0.360067	0.508248	4.22779	-4.35645	-0.0633406	-0.0631975
1.69249	-4.92566	1.35384	-5.13572	0.584169	0.109422	4.47447	-4.29714	0.0080369	0.0353904
1.8259	-4.91291	1.48997	-5.05883	0.556436	0.00908913	4.68773	-4.18884	0.0647342	0.0652562
1.96888	-4.89797	1.63578	-4.97928	0.523399	-0.0133929	4.82922	-4.01661	-0.0752199	0.0572313
2.02425	-4.89181	1.6944	-4.95107	0.32884	-0.082899	4.88568	-3.85576	0.0906505	-0.063202
2.29649	-4.85835	1.99338	-4.87345	0.306116	-0.0245608	4.91705	-3.66814	0.010318	-0.0392731
2.47057	-4.83399	2.1911	-4.85042	0.512064	0.177109	4.92926	-3.57722	0.00618586	-0.0351321
2.67834	-4.8016	2.43937	-4.73685	0.473682	-0.023769	4.92943	-3.57524	0.00610321	-0.0349775
2.8922	-4.76409	2.68773	-4.65578	0.101567	-0.196595	4.92952	-3.57426	0.0060625	-0.0349
3.13078	-4.71659	2.93572	-4.67219	0.162571	-0.0568381	4.92956	-3.57377	0.00604239	-0.0348614
3.28493	-4.68228	3.08248	-4.71247	0.240458	0.158355	4.92956	-3.57377	0.0060423	-0.0348612
3.57602	-4.6083	3.41137	-4.66324	0.261462	0.0314459	4.92956	-3.57377	0.00604225	-0.0348611
3.64485	-4.58877	3.48669	-4.63258	0.451466	0.0947253	4.92956	-3.57377	0.00604224	-0.0348611
3.84355	-4.52714	3.71385	-4.50334	0.401128	-0.00745713	4.92956	-3.57377	0.00604224	-0.0348611
3.96834	-4.48379	3.85379	-4.42418	-0.0350666	-0.138881	4.92956	-3.57377	0.00604224	-0.0348611
4.25218	-4.3676	4.15031	-4.38238	-0.175253	-0.30169	4.92956	-3.57377	0.00604224	-0.0348611
4.49354	-4.2405	4.23761	-4.44925	-0.00483103	0.202455	4.92956	-3.57377	0.00604224	-0.0348611
4.69	-4.1028	4.40767	-4.45652	0.437589	0.214654	4.92956	-3.57377	0.00604224	-0.0348611
4.8396	-3.95484	4.61883	-4.22709	-0.256996	0.0897227	4.92956	-3.57377	0.00604224	-0.0348611
4.94084	-3.797	4.65424	-4.09576	0.350493	-0.420995	4.92956	-3.57377	0.00604224	-0.0348611
4.99272	-3.62966	4.74383	-3.84626	0.0990903	-0.0454096	4.92956	-3.57377	0.00604224	-0.0348611
4.99818	-3.58289	4.76846	-3.80492	0.091588	-0.031993	4.92956	-3.57377	0.00604224	-0.0348611
4.99963	-3.55708	4.78068	-3.78181	0.0878494	-0.0246716	4.92956	-3.57377	0.00604224	-0.0348611
4.99992	-3.54521	4.78596	-3.77108	0.0862434	-0.0213317	4.92956	-3.57377	-0.0184265	-0.0302038
4.99999	-3.53977	4.78831	-3.76614	0.0855326	-0.0198079	4.92956	-3.57377	-0.00901394	-0.0342134
5	-3.53611	4.78986	-3.76281	0.0850634	-0.0187852	4.92956	-3.57377	-0.00901394	-0.0342134
5	-3.53579	4.78999	-3.76252	0.0850238	-0.0186983	4.92956	-3.57377	-0.00901394	-0.0342134
5	-3.53565	4.79005	-3.76239	0.0850057	-0.0186585	4.92956	-3.57377	-0.00901394	-0.0342134
5	-3.53559	4.79008	-3.76233	0.0849974	-0.0186404	4.92956	-3.57377	-0.00901394	-0.0342134
5	-3.53556	4.79009	-3.76231	0.0849937	-0.0186321	4.92956	-3.57377	-0.00901394	-0.0342134
5	-3.53554	4.7901	-3.76229	0.0849911	-0.0186265	4.92956	-3.57377	-0.00901394	-0.0342134
5	-3.53553	4.7901	-3.76229	0.0849907	-0.0186256	4.92956	-3.57377	-0.00901394	-0.0342134
5	-3.53553	4.7901	-3.76229	0.0849907	-0.0186255	4.92956	-3.57377	-0.00901394	-0.0342134
5	-3.53553	4.7901	-3.76229	0.0849907	-0.0186255	4.92956	-3.57377	-0.00901394	-0.0342134
5	-3.53553	4.7901	-3.76229	0.0849907	-0.0186255	4.92956	-3.57377	-0.00901394	-0.0342134
5	-3.53553	4.7901	-3.76229	0.0849907	-0.0186255	4.92956	-3.57377	-0.00901397	-0.0342136
5	-3.53553	4.7901	-3.76229	0.0849907	-0.0186255	4.92956	-3.57376	-0.00901411	-0.0342143
5	-3.53553	4.7901	-3.76229	0.0849907	-0.0186255	4.92955	-3.57375	-0.00901479	-0.0342182
5	-3.53553	4.7901	-3.76229	0.0849907	-0.0186255	4.92954	-3.5737	-0.00901819	-0.0342374
5	-3.53553	4.7901	-3.76229	0.0849907	-0.0186255	4.92944	-3.57344	-0.00903523	-0.0343336
5	-3.53553	4.7901	-3.76229	0.0849907	-0.0186255	4.92897	-3.57212	-0.00912144	-0.0348149
5	-3.53553	4.7901	-3.76229	0.0849907	-0.0186255	4.92653	-3.56554	-0.00957839	-0.0372307
5	-3.53553	4.7901	-3.76229	0.0836599	0.0239031	4.91282	-3.53322	-0.0125563	-0.0496132
5	-3.53553	4.7901	-3.76229	0.0733228	0.0468412	4.89801	-3.50481	-0.012312	-0.076479
5	-3.53553	4.7901	-3.76229	0.0733228	0.0468412	4.81339	-3.41031	-0.0556901	-0.13591
5	-3.53553	4.7901	-3.76229	0.0733228	0.0468412	4.78966	-3.39632	-0.0722672	-0.152853
5	-3.53553	4.7901	-3.76229	0.0733228	0.0468412	4.72489	-3.37988	-0.150731	-0.203889
5	-3.53553	4.7901	-3.76229	0.0733228	0.0468412	4.71308	-3.38172	-0.236972	-0.233085
5	-3.53553	4.7901	-3.76229	0.0733228	0.0468412	4.76721	-3.30861	-0.361915	-0.183002
5	-3.53553	4.7901	-3.76229	0.0733228	0.0468412	4.77636	-3.27928	-0.427385	-0.137703
5	-3.53553	4.7901	-3.76229	0.0733228	0.0468412	4.78144	-3.08028	-0.41621	-0.099842
5	-3.53553	4.7901	-3.76229	0.0733228	0.0468413	4.75806	-2.98354	-0.363582	-0.166217
5	-3.53553	4.7901	-3.76229	0.0733228	0.0468413	4.55831	-2.70756	-0.350942	-0.0326116
5	-3.53553	4.7901	-3.76229	0.0733228	0.0468413	4.52781	-2.68035	-0.343298	-0.00478639
5	-3.53553	4.7901	-3.76229	0.0733228	0.0468417	4.37039	-2.54813	-0.310815	0.00241857
5	-3.53553	4.79011	-3.76229	0.0733227	0.0468437	4.20397	-2.41411	-0.272706	0.0747821
5	-3.53552	4.79011	-3.76228	0.0733226	0.0468536	3.8964	-2.10204	-0.228618	-0.214611
5	-3.53546	4.79013	-3.76227	0.0733222	0.0469032	3.68764	-2.00239	-0.279675	-0.0360125
5	-3.53516	4.79026	-3.76223	0.0733198	0.0471513	3.46628	-1.9632	-0.224934	0.0988788
5	-3.53364	4.79087	-3.762	0.0733086	0.0483939	3.16887	-1.83071	-0.22426	0.0440141
4.99993	-3.52608	4.7939	-3.76085	0.0732671	0.05466	3.03394	-1.72649	-0.205569	0.0738131
4.99822	-3.488	4.80877	-3.75471	0.0730131	0.087474	2.81231	-1.49277	-0.186752	-0.0403308
4.99471	-3.45326	4.82131	-3.74913	0.136489	0.144218	2.67938	-1.36853	-0.175246	-0.00282414
4.94679	-3.26822	4.83162	-3.73847	-0.0326898	0.361771	2.37838	-1.14858	-0.155541	-0.0280493
4.84945	-3.07501	4.67568	-3.58204	-0.417427	0.313339	2.2368	-1.06925	-0.155508	-0.041255
4.70365	-2.87412	4.68826	-3.30028	-0.6409	0.11804	1.81893	-0.904047	-0.127404	0.0212882
4.61774	-2.77605	4.71882	-3.16768	-0.588575	-0.0458092	1.71731	-0.862447	-0.128559	0.0130627
4.52138	-2.67641	4.74245	-3.03475	-0.544303	-0.0846375	1.35745	-0.685376	-0.1127	0.00873481
4.51086	-2.66604	4.74379	-3.02013	-0.230446	-0.348778	1.21589	-0.604698	-0.109921	-0.0132638
4.45661	-2.61397	4.73216	-2.948	-0.35374	-0.263568	0.768653	-0.381195	-0.0925029	0.000559339
4.27299	-2.4513	4.52468	-2.73617	-0.374777	0.063209	0.702813	-0.35227	-0.0764562	0.0395815
3.99244	-2.23044	4.1891	-2.47327	-0.28864	0.334418	0.393708	-0.170868	-0.071542	0.00157543
3.7747	-2.07426	4.08953	-2.22761	-0.367485	-0.0498156	0.221005	-0.0502827	-0.0668039	-0.0253479
3.67199	-2.004	4.06327	-2.11663	0.0401676	-0.838506	-0.181325	0.151063	-0.0632165	-0.00954659
3.55026	-1.92305	3.8921	-2.06151	-0.781866	-0.0607672	-0.293066	0.189295	-0.0682716	-0.00800071
3.42413	-1.84152	3.75038	-2.11775	-0.731094	0.0714377	-0.752976	0.362276	-0.053819	0.0343072
3.31485	-1.77255	3.61902	-2.14621	-0.49894	0.229136	-0.823982	0.400659	-0.0494679	0.0460281
3.14958	-1.67084	3.40106	-2.12008	-0.520627	0.0761721	-1.10405	0.610464	-0.0455915	-0.022029
2.95936	-1.55711	3.15421	-2.01793	-0.480467	0.026575	-1.26444	0.730179	-0.0667356	-0.140078
2.92459	-1.53666	3.11094	-1.99613	-0.378993	0.312919	-1.49928	0.796013	-0.113015	-0.0393692
2.74754	-1.43401	2.96325	-1.8237	-0.442348	-0.00585085	-1.72232	0.793896	-0.10835	0.0749339
2.5051	-1.29694	2.80732	-1.56227	-0.415386	0.167712	-1.76769	0.79691	-0.0523539	0.159397
2.29215	-1.17935	2.69855	-1.33583	-0.394499	-0.0716005	-1.97965	0.901318	-0.143674	0.0967789
2.06059	-1.05398	2.53447	-1.11093	-0.37605	-0.17306	-2.13331	1.1211	-0.125351	-0.126966
1.73747	-0.882592	2.15895	-0.927825	-0.359786	0.0268637	-2.41479	1.32014	-0.17504	-0.0538529
1.59549	-0.808381	1.9891	-0.870391	-0.366511	-0.0283396	-2.57897	1.35548	-0.205659	-0.0428989
1.31585	-0.663802	1.65424	-0.756383	-0.32536	0.0234526	-2.96447	1.41907	-0.189389	0.0702864
1.11445	-0.560763	1.42157	-0.661303	-0.321941	-0.0373498	-3.04735	1.45086	-0.139812	0.194531
0.671902	-0.336716	0.918693	-0.459993	-0.276387	0.00884654	-3.26666	1.69679	-0.174621	-0.00525339
0.622272	-0.311743	0.863193	-0.434686	-0.21226	0.167912	-3.33002	1.80967	-0.149973	-0.127024
0.373285	-0.186773	0.648426	-0.239315	-0.231522	-0.0135944	-3.61879	2.04276	-0.176209	-0.0467109
0.123877	-0.0619433	0.454955	-0.0323051	-0.219843	-0.0612069	-3.68551	2.06665	-0.149639	0.0253521
-0.239788	0.119929	0.0649162	0.187424	-0.189546	-0.0155061	-3.94695	2.18167	-0.139691	0.0523342
-0.375756	0.188011	-0.086158	0.243762	-0.211922	-0.0628029	-4.03772	2.24361	-0.139372	0.0267875
-0.719013	0.360445	-0.480628	0.339896	-0.187093	0.0413855	-4.26755	2.45004	-0.119135	-0.00212048
-0.871634	0.437495	-0.651393	0.398403	-0.151591	0.113503	-4.30626	2.48941	-0.116024	0.0439015
-1.14687	0.577296	-0.909554	0.594329	-0.155744	-0.00512801	-4.43657	2.65106	-0.105935	-0.000268983
-1.3588	0.685886	-1.08439	0.760595	-0.188745	-0.467522	-4.49917	2.74437	-0.0696513	-0.158753
-1.51871	0.768486	-1.26401	0.777365	-0.45452	-0.054693	-4.71527	2.91522	-0.0890172	0.0224932
-1.67692	0.850872	-1.41016	0.725537	-0.428846	0.0814273	-4.90474	3.03624	-0.0960651	0.102747
-1.8324	0.932562	-1.57374	0.696135	-0.110737	0.369435	-5.0136	3.22801	-0.121204	0.0664973
-2.04442	1.04531	-1.78395	0.844969	-0.348704	0.053035	-5.02713	3.33757	-0.120029	0.0319144
-2.25212	1.1575	-1.89138	1.0491	-0.322678	-0.0769806	-5.02522	3.38793	-0.116357	0.0153468
-2.28768	1.17691	-1.91356	1.0833	-0.26378	-0.384039	-5.02325	3.40737	-0.114508	0.00904316
-2.46326	1.27364	-2.11181	1.17881	-0.439339	-0.0586778	-5.02219	3.4158	-0.11364	0.00633878
-2.72011	1.41831	-2.44696	1.17935	-0.558184	-0.175749	-5.02159	3.42019	-0.113174	0.00494197
-2.86604	1.50245	-2.6372	1.17644	-0.535937	0.0354929	-5.02118	3.423	-0.112869	0.00404773
-3.00842	1.58613	-2.81734	1.17848	-0.505056	0.0624919	-5.02111	3.42348	-0.112818	0.00389806
-3.12535	1.65617	-2.9703	1.19913	-0.136967	0.572144	-5.02111	3.42349	-0.112817	0.00389491
-3.28283	1.75261	-3.08415	1.35668	-0.528983	0.0469252	-5.02111	3.42349	-0.112816	0.00389287
-3.43478	1.84832	-3.10707	1.52104	-0.490926	-0.0870604	-5.02111	3.42349	-0.112816	0.00389279
-3.49937	1.88989	-3.12717	1.59306	-0.350367	-0.355117	-5.02111	3.42349	-0.112816	0.00389278
-3.73645	2.04787	-3.40422	1.80369	-0.438523	0.0423783	-5.02111	3.42349	-0.112816	0.00389278
-3.83843	2.11888	-3.54225	1.85273	-0.32772	0.245426	-5.02111	3.42349	-0.112816	0.00389278
-4.06681	2.28649	-3.77282	2.0843	-0.354506	-0.0180812	-5.02111	3.42349	-0.112816	0.00389278
-4.13913	2.34258	-3.83042	2.17116	-0.323486	-0.11599	-5.02111	3.42349	-0.112816	0.00389278
-4.39848	2.56043	-4.12333	2.44419	-0.247671	0.200471	-5.02111	3.42349	-0.112816	0.00389278
-4.61388	2.77187	-4.30745	2.74112	-0.00955985	-0.600035	-5.02111	3.42349	-0.112816	0.00389278
-4.72696	2.90272	-4.48723	2.80954	-0.507221	-0.0959314	-5.02111	3.42349	-0.112816	0.00389278
-4.78318	2.97639	-4.5635	2.79519	-0.197296	0.20973	-5.02111	3.42349	-0.112816	0.00389278
-4.87797	3.12334	-4.70869	2.82024	-0.295714	0.17087	-5.02111	3.42349	0.0290353	0.109085
-4.90468	3.17346	-4.76343	2.85546	-0.304894	0.184213	-5.02111	3.42349	0.0586526	0.0964492
-4.97718	3.36261	-4.90235	3.07296	-0.29571	0.0151435	-5.02111	3.42349	0.0586526	0.0964492
-4.99729	3.47687	-4.93925	3.21903	-0.260582	-0.0158749	-5.02111	3.42349	0.0586526	0.0964492
-4.99954	3.51142	-4.94641	3.26278	-0.250034	-0.021727	-5.02111	3.42349	0.0586526	0.0964492
-5	3.53461	-4.95031	3.29201	-0.24305	-0.0248085	-5.02111	3.42349	0.0586526	0.0964492
-5	3.53536	-4.95043	3.29296	-0.242824	-0.024898	-5.02111	3.42349	0.0586526	0.0964492
-5	3.5355	-4.95045	3.29313	-0.242784	-0.0249138	-5.02111	3.42349	0.0586526	0.0964492
-5	3.53552	-4.95045	3.29316	-0.242777	-0.0249166	-5.02111	3.42349	0.0586526	0.0964492
-5	3.53553	-4.95045	3.29317	-0.242774	-0.0249177	-5.02111	3.42349	0.0586526	0.0964492
-5	3.53553	-4.95045	3.29317	-0.242774	-0.0249179	-5.02111	3.42349	0.0586526	0.0964492
-5	3.53553	-4.95045	3.29317	-0.242774	-0.024918	-5.02111	3.42349	0.0586526	0.0964493
-5	3.53553	-4.95045	3.29317	-0.242774	-0.0249181	-5.02111	3.42349	0.0586526	0.0964499
-5	3.53553	-4.95045	3.29317	-0.242773	-0.0249181	-5.02111	3.42349	0.0586528	0.0964528
-5	3.53553	-4.95045	3.29317	-0.242773	-0.0249181	-5.0211	3.4235	0.0586537	0.0964673
-5	3.53553	-4.95045	3.29317	-0.242773	-0.0249181	-5.02107	3.42351	0.0586584	0.0965397
-5	3.53553	-4.95045	3.29317	-0.242773	-0.0249181	-5.0209	3.42357	0.0586821	0.0969017
-5	3.53553	-4.95045	3.29317	-0.242773	-0.0249181	-5.02006	3.4239	0.058807	0.0987053
-5	3.53553	-4.95045	3.29317	-0.242773	-0.0249181	-5.01794	3.42473	0.0656686	0.105917
-5	3.53553	-4.95045	3.29317	-0.242773	-0.0249181	-5.00619	3.42967	0.0685713	0.126567
-5	3.53553	-4.95045	3.29317	-0.242773	-0.0249181	-4.92588	3.48197	0.107997	0.194726
-5	3.53553	-4.95045	3.29317	-0.242773	-0.0249181	-4.91084	3.49616	0.157236	0.198728
-5	3.53553	-4.95045	3.29317	-0.242773	-0.0249181	-4.83754	3.59392	0.18783	0.179468
-5	3.53553	-4.95045	3.29317	-0.242773	-0.0249181	-4.79882	3.67447	0.155822	0.164805
-5	3.53553	-4.95045	3.29317	-0.242773	-0.0249181	-4.73972	3.87808	0.0994748	0.0912223
-5	3.53553	-4.95045	3.29317	-0.242773	-0.0249181	-4.68164	4.07388	0.0355907	-0.00293935
-5	3.53553	-4.95045	3.29317	-0.241114	-0.0377335	-4.53781	4.26703	0.146152	-0.0691827
-5	3.53553	-4.95045	3.29317	-0.241958	0.0318767	-4.25212	4.40377	0.233534	0.0327685
-5	3.53553	-4.95045	3.29317	-0.241958	0.0318767	-3.90738	4.5295	0.0343131	-0.0535561
-5	3.53553	-4.95045	3.29317	-0.241958	0.0318767	-3.54972	4.59825	0.0885515	0.0353687
-5	3.53553	-4.95045	3.29317	-0.241958	0.0318767	-3.15292	4.68531	0.0166003	-0.00937289
-5	3.53553	-4.95045	3.29317	-0.241958	0.0318767	-2.78671	4.76561	0.0168049	-0.0174395
-5	3.53553	-4.95045	3.29317	-0.241958	0.0318767	-2.74465	4.77042	0.0304931	-0.00388422
-5	3.53553	-4.95045	3.29317	-0.241958	0.0318767	-2.52943	4.79277	0.0276721	0.00707264
-5	3.53553	-4.95045	3.29317	-0.241958	0.0318767	-2.30298	4.82044	0.0642334	0.0394621
-5	3.53553	-4.95045	3.29317	-0.241958	0.0318767	-1.83418	4.92041	0.0712288	0.0080097
-5	3.53553	-4.95045	3.29317	-0.241958	0.0318767	-1.4433	4.98132	0.0613759	-0.0125889
-5	3.53553	-4.95045	3.29318	-0.241958	0.0318768	-1.35088	4.98887	-0.0149132	-0.076738
-5	3.53553	-4.95045	3.29318	-0.241958	0.0318769	-1.07022	4.95539	0.00368313	-0.0264989
-5	3.53554	-4.95045	3.29318	-0.241957	0.0318776	-0.882067	4.91131	0.0597985	0.109373
-5	3.53556	-4.95046	3.2932	-0.241953	0.0318811	-0.644441	4.92538	0.0950044	0.069273
-5	3.53564	-4.9505	3.2933	-0.24193	0.0318984	-0.4223	4.99774	0.0904526	-0.00442597
-5	3.53608	-4.95068	3.2938	-0.241819	0.0319851	-0.395466	5.00635	0.0824566	-0.0150609
-4.99999	3.53827	-4.9516	3.29629	-0.241263	0.0324243	-0.257204	5.04119	0.081313	-0.0381638
-4.99995	3.54335	-4.95371	3.30205	-0.253382	0.0622103	0.113828	5.04849	0.0304544	-0.0786139
-4.99912	3.56862	-4.9642	3.33084	-0.246036	0.0722399	0.447561	4.96029	0.0319712	0.0105195
-4.97945	3.69219	-5.0175	3.45814	-0.195672	0.168637	0.59437	4.92397	0.0484035	0.0618856
-4.97276	3.71523	-5.02836	3.47697	-0.219288	0.374378	1.00819	4.93371	0.0438232	0.0189186
-4.92534	3.8278	-5.02898	3.49827	0.267445	0.465685	1.10296	4.94699	0.112224	0.0539393
-4.89589	3.87783	-4.96841	3.51609	0.248031	0.29449	1.52303	5.01087	0.0996465	-0.0298451
-4.7701	4.03073	-4.80142	3.70313	0.094988	0.190633	1.58845	5.01214	0.0544268	-0.076153
-4.59664	4.17356	-4.7323	3.90442	-0.0791857	0.153804	1.90063	4.9464	0.0624336	-0.0219199
-4.37726	4.30596	-4.70426	4.06047	0.304775	-0.244396	2.04672	4.89569	0.057797	0.00980714
-4.17297	4.40293	-4.52768	4.24841	0.366487	-0.0495164	2.4944	4.80735	0.0512921	0.0227923
-4.11414	4.4276	-4.45818	4.28527	0.824709	0.133339	2.92421	4.77671	0.0289954	-0.0339945
-4.0117	4.46776	-4.31457	4.36896	0.77609	0.0326478	3.31621	4.66831	0.0561175	0.0659082
-3.9043	4.50653	-4.1751	4.45599	0.723319	0.0124734	3.69344	4.60263	0.0228924	-0.0157972
-3.80992	4.53817	-4.056	4.52742	-0.0624951	-0.188541	3.99113	4.53457	0.0276497	-0.038125
-3.54657	4.6164	-3.79995	4.52813	0.0883207	-0.0904351	4.02037	4.52248	0.0441803	0.00393765
-3.46763	4.63739	-3.73838	4.50061	0.192929	0.259295	4.15774	4.46218	0.040127	0.00931052
-3.1319	4.71635	-3.37058	4.56573	0.299764	0.0411811	4.30249	4.39646	0.00285839	-0.0802943
-3.09069	4.72503	-3.32813	4.58621	0.0136293	-0.0690506	4.51314	4.23218	0.0242818	-0.0511253
-2.87957	4.76643	-3.12019	4.64178	0.0400421	-0.0736086	4.65071	4.04757	0.010685	0.0815865
-2.68286	4.80085	-2.92095	4.63562	0.0959474	0.0364379	4.78589	3.88932	0.0251727	0.0629873
-2.24824	4.86468	-2.45245	4.67956	0.263247	0.139861	4.9128	3.75565	0.0178355	0.00873547
-1.97862	4.8969	-2.18718	4.80056	0.250956	-0.000713274	4.99655	3.60548	0.0146437	-0.0210759
-1.79115	4.91634	-2.0042	4.87947	0.357984	0.0342428	5.00968	3.55416	0.0168305	-0.029022
-1.52058	4.94044	-1.71452	4.97925	0.316246	-0.012289	5.01135	3.54483	0.0173097	-0.0301891
-1.31616	4.95572	-1.49195	5.03057	-0.0710512	-0.265115	5.01162	3.54323	0.0173936	-0.0303808
-1.13302	4.96738	-1.33165	4.98531	0.133184	-0.170813	5.01179	3.54216	0.0174501	-0.0305078
-0.948272	4.97726	-1.23981	4.89065	0.145422	-0.00593455	5.01181	3.54207	0.0174549	-0.0305185
-0.828021	4.98271	-1.17596	4.82856	0.187915	0.496739	5.01181	3.54205	0.0174557	-0.0305203
-0.686576	4.98815	-1.0241	4.81418	0.507081	0.162453	5.01181	3.54205	0.0174557	-0.0305204
-0.544569	4.99256	-0.872089	4.8752	0.494747	0.0266044	5.01181	3.54205	0.0174557	-0.0305204
-0.365775	4.99665	-0.687628	4.95457	0.460014	-0.0095849	5.01181	3.54205	0.0174557	-0.0305204
-0.331609	4.99725	-0.651448	4.96785	0.42166	-0.0269228	5.01181	3.54205	0.0174557	-0.0305204
-0.160579	4.99936	-0.465535	5.01988	0.396536	-0.0181922	5.01181	3.54205	0.0174557	-0.0305204
0.168115	4.99929	-0.0944986	5.06958	0.10371	-0.221792	5.01181	3.54205	0.0174557	-0.0305204
0.433974	4.99528	0.156199	4.98064	0.181696	-0.0402233	5.01181	3.54205	0.0174557	-0.0305204
0.66616	4.98884	0.350281	4.87235	0.213706	0.156487	5.01181	3.54205	0.0333606	-0.0111026
1.04509	4.97231	0.755632	4.86407	0.236391	0.0206123	5.01181	3.54205	0.0288099	-0.020154
1.15755	4.96592	0.875973	4.87972	0.536735	0.243246	5.01181	3.54205	0.0288099	-0.020154
1.35077	4.9533	1.06115	4.99993	0.539804	-0.00118151	5.01181	3.54205	0.0288099	-0.020154
1.54184	4.93871	1.27375	5.06087	0.499073	-0.0110628	5.01181	3.54205	0.0288099	-0.020154
1.63737	4.93059	1.3835	5.0825	0.251214	-0.17355	5.01181	3.54205	0.0288099	-0.020154
1.9673	4.89814	1.74162	5.01396	0.265338	8.27394e-05	5.01181	3.54205	0.0288099	-0.020154
2.10084	4.88294	1.87948	4.9656	0.247086	0.0103262	5.01181	3.54205	0.0288099	-0.020154
2.54331	4.82308	2.37032	4.84859	0.188807	0.020307	5.01181	3.54205	0.0288099	-0.020154
2.90861	4.76102	2.76748	4.79759	0.159079	0.000895882	5.01181	3.54205	0.0288099	-0.020154
2.96037	4.75116	2.8236	4.78999	0.0947199	-0.0806118	5.01181	3.54205	0.0288099	-0.020154
3.21175	4.69895	3.07802	4.70812	0.0985778	-0.0250164	5.01181	3.54205	0.0288099	-0.0201539
3.34785	4.66737	3.2081	4.64738	0.212495	0.336717	5.01181	3.54205	0.0288099	-0.0201537
3.50427	4.62778	3.38618	4.64008	0.345123	0.111874	5.01181	3.54205	0.0288099	-0.0201523
3.65421	4.58605	3.54254	4.68402	0.321775	0.0103863	5.0118	3.54203	0.0288096	-0.0201457
3.70188	4.57192	3.59218	4.69721	0.146873	-0.105438	5.01177	3.54192	0.028808	-0.0201128
3.92902	4.49788	3.8422	4.67976	0.176586	-0.0717191	5.01162	3.54141	0.0288004	-0.0199479
4.01892	4.46503	3.94018	4.63947	0.23749	0.137454	5.01087	3.53882	0.0287614	-0.0191256
4.29581	4.34699	4.27201	4.55918	-0.0344997	-0.331504	5.00699	3.52587	0.0285483	-0.015055
4.52977	4.21808	4.4699	4.32107	0.234329	-0.18017	4.98425	3.46094	0.0267951	0.00472235
4.6959	4.0979	4.48537	4.14559	0.220529	0.0270185	4.97363	3.43569	0.0300852	0.0107094
4.71848	4.07863	4.48714	4.11908	0.0342591	0.255408	4.90896	3.32241	0.0197938	0.0504415
4.81211	3.98679	4.54054	3.99998	0.180389	0.236939	4.86984	3.27547	-0.0244683	0.0736343
4.86004	3.92898	4.60555	3.93889	0.198153	0.070167	4.71859	3.18157	-0.0582755	0.171356
4.95304	3.76951	4.76665	3.8049	0.156543	-0.0350601	4.65566	3.17861	-0.255864	0.165406
4.99655	3.60062	4.87164	3.64056	0.121837	0.0144248	4.70277	2.99927	-0.408618	0.20244
4.99998	3.54038	4.8914	3.57694	0.112502	0.0113499	4.57965	2.74059	-0.417116	0.0588781
5	3.53784	4.89209	3.57424	0.112133	0.0111996	4.51522	2.66599	-0.434292	0.0400886
5	3.53627	4.89251	3.57257	0.111906	0.0111059	4.18584	2.37246	-0.295513	0.0108973
5	3.53568	4.89267	3.57194	0.11182	0.01107	3.81971	2.108	-0.250408	-0.00174858
5	3.53557	4.8927	3.57183	0.111804	0.0110637	3.42387	1.84326	-0.289802	-0.016614
